# Supplementary material for: Genetic differentiation and phylogeography of Mediterranean-North Eastern Atlantic blue shark (Prionace glauca, L. 1758) using mitochondrial DNA: panmixia or complex stock structure?
Source: PeerJ. 2017 Dec 6;5:e4112. doi: 10.7717/peerj.4112 (PMC5723133; doi:10.7717/peerj.4112)
Supplement: Supplemental Information 1 [file peerj-05-4112-s008.fas]

>AEGE001
CGTGTAAATGCCAAACTAAAAATTTGGTTTTTGCACGTTAGTACCACGCTAATGATATGGTACTATAATAGATATAGTACTAGTATTACATACTATGCTTAATACTCATTAATCGACATTCCGCTATATCATTACATACTATGCTTAATCCGCATTAATTTACTATCCACTATTTCATTACATTAAATTACTTAACCCTCATTAATATATAATCAGTAATTTCATAACATAATATTTTTCATTTAACACTATTTTATATAGTATTATCTGATAACATTAATAAGAAACCCCCATTAATTTAATAAGTGAAAAGAATTGAATGGTTAACAACATATTACTGTTTTATCCCCTACTAACTGATTAAATTTGACATTAAGATTATGCTTAAACTTCATATAATCCTTGATTTCGTCAAGAATGTATATCCCCTAGCTTTCTTTAAAGACATATAATCCTTGATCGCGTCAAAAATGCAAATCCTCTAGCTCCCTTTAATGACATTTAATCCTTGATCGTCTCAAGATTTATTTTCCGCCCAAAATTTTTTTTTTTTGGATGAAGCAAATCGCTATTCCCCGGAAGGGCTCATCTGGTTCATTAAAATAGATCTGAACTATCCTCGACATTATCTTTTCATATCTCATTACTTATCATTCAAGAGATTAGATTGTCAAATTCACCATCACTGAAAGGCATGGAAAATAGCAGGTTATGTAGGGCCAGTTTGGTTTATTTGATTAATTCAAC
>AEGE002
CGTGTAAATGCCAAACCAAAAATTTGGTTTTTGCACGTTAGTACCACGCTAATGATATGGTACTATAATAGATATAGTACTAGTATTACATACTATGCTTAATACTCATTAATCGACATTCCGCTATATCATTACATACTATGCTTAATCCGCATTAATTTACTATCGACTATTTCATTACATTAAATTACTTAACCCTCATTAATATATAATCAGTAATTTCATAACATAATATTTTTCATTTAACACTATTTTATATAGTATTATCTGATAACATTAATAAGAAACCCCCATTAATTTAATAAGTGAAAAGAATTGAATGGTTAACAACATATTACTGTTTTATCCCCTACTAACTGATTAAATTTGACATTAAGATTATGCTTAAACTTCATATAATCCTTGATTTCGTCAAGAATGTATATCCCCTAGCTTTCTTTAAAGACATATAATCCTTGATCGCGTCAAAAATGCAAATCCTCTAGCTCCCTTTAATGACATTTAATCCTTGATCGTCTCAAGATTTATTTTCCGCCCAAAATTTTTTTTTTTTGGATGAAGCAAATCGCTATTCCCCGGAAGGGCTCATCTGGTTCATTAAAATAGATCTGAACTATCCTCGACATTATCTTTTCATATCTCATTACTTATCATTCAAGAGATTAGATTGTCAAATTCACCATCACTGAAAGGCATGGAAAATAGCAGGTTATGTAGGGCCAGTTTGGTTTATTTGATTAATTCAAC
>AEGE003
CGTGTAAATGCCAAACCAAAAATTTGGTTTTTGCACGTTAGTACCACGCTAATGATATGGTACTATAATAGATATAGTACTAGTATTACATACTATGCTTAATACTCATTAATCGACATTCCGCTATATCATTACATACTATGCTTAATCCGCATTAATTTACTATCGACTATTTCATTACATTAAATTACTTAACCCTCATTAATATATAATCAGTAATTTCATAACATAATATTTTTCATTTAACACTATTTTATATAGTATTATCTGATAACATTAATAAGAAACCCCCATTAATTTAATAAGTGAAAAGAATTGAATGGTTAACAACATATTACTGTTTTATCCCCTACTAACTGATTAAATTTGACATTAAGATTATGCTTAAACTTCATATAATCCTTGATTTCGTCAAGAATGTATATCCCCTAGCTTTCTTTAAAGACATATAATCCTTGATCGCGTCAAAAATGCAAATCCTCTAGCTCCCTTTAATGACATTTAATCCTTGATCGTCTCAAGATTTATTTTCCGCCCAAAATTTTTTTTTTTTGGATGAAGCAAATCGCTATTCCCCGGAAGGGCTCATCTGGTTCATTAAAATAGATCTGAACTATCCTCGACATTATCTTTTCATATCTCATTACTTATCATTCAAGAGATTAGATTGTCAAATTCACCATCACTGAAAGGCATGGAAAATAGCAGGTTATGTAGGGCCAGTTTGGTTTATTTGATTAATTCAAC
>AEGE004
CGTGTAAATGCCAAACTAAAAATTTGGTTTTTGCACGTTAGTACCACGCTAATGATATGGTACTATAATAGATATAGTACTAGTATTACATACTATGCTTAATACTCATTAATCGACATTCCGCTATATCATTACATACTATGCTTAATCCGCATTAATTTACTATCCACTATTTCATTACATTAAATTACTTAACCCTCATTAATATATAATCAGTAATTTCATAACATAATATTTTTCATTTAACACTATTTTATATAGTATTATCTGATAACATTAATAAGAAACCCCCATTAATTTAATAAGTGAAAAGAATTGAATGGTTTACAACATATTATTGTTTTATCCCCTACTAACTGATTAAATTTGACATTAAGATTATGCTTAAACTTCATATAATCCTTGATTTCGTCAAGAATGTATATCCCCTAGCTTTCTTTAAAGACATATAATCCTTGATCGCGTCAAAAATGCAAATCCTCTAGCTCCCTTTAATGACATTTAATCCTTGATCGTCTCAAGATTTATTTTCCGCCCAAAATTTTTTTTTTTTGGATGAAGCAAATCGCTATTCCCCGGAAGGGCTCATCTGGTTCATTAAAATAGATCTGAACTATCCTCGACATTATCTTTTCATATCTCATTACTTATCATTCAAGAGATTAGATTGTCAAATTCACCATCACTGAAAGGCATGGAAAATAGCAGGTTATGTAGGGCCAGTTTGGTTTATTTGATTAATTCAAC
>AEGE005
CGTGTAAATGCCAAACCAAAAATTTGGTTTTTGCACGTTAGTACCACGCTAATGATATGGTACTATAATAGATATAGTACTAGTATTACATACTATGCTTAATACTCATTAATCGACATTCCGCTATATCATTACATACTATGCTTAATCCGCATTAATTTACTATCGACTATTTCATTACATTAAATTACTTAACCCTCATTAATATATAATCAGTAATTTCATAACATAATATTTTTCATTTAACACTATTTTATATAGTATTATCTGATAACATTAATAAGAAACCCCCATTAATTTAATAAGTGAAAAGAATTGAATGGTTAACAACATATTACTGTTTTATCCCCTACTAACTGATTAAATTTGACATTAAGATTATGCTTAAACTTCATATAATCCTTGATTTCGTCAAGAATGTATATCCCCTAGCTTTCTTTAAAGACATATAATCCTTGATCGCGTCAAAAATGCAAATCCTCTAGCTCCCTTTAATGACATTTAATCCTTGATCGTCTCAAGATTTATTTTCCGCCCAAAATTTTTTTTTTTTGGATGAAGCAAATCGCTATTCCCCGGAAGGGCTCATCTGGTTCATTAAAATAGATCTGAACTATCCTCGACATTATCTTTTCATATCTCATTACTTATCATTCAAGAGATTAGATTGTCAAATTCACCATCACTGAAAGGCATGGAAAATAGCAGGTTATGTAGGGCCAGTTTGGTTTATTTGATTAATTCAAC
>AEGE006
CGTGTAAATGCCAAACTAAAAATTTGGTTTTTGCACGTTAGTACCACGCTAATGATATGGTACTATAATAGATATAGTACTAGTATTACATACTATGCTTAATACTCATTAATCGACATTCCACTATATCATTACATACTATGCTTAATCCGCATTAATTTACTATCCACTATTTCATTACATTAAATTACTTAACCCTCATTAATATATAATCAGTAATTTCATAACATAATATTTTTCATTTAACACTATTTTATATAGTATTATCTGATAACATTAATAAGAAACCCCCATTAATTTAATAAGTGAAAAGAATTGAATGGTTTACAACATATTATTGTTTTATCCCCTACTAACTGATTAAATTTGACATTAAGATTATGCTTAAACTTCATATAATCCTTGATTTCGTCAAGAATGTATATCCCCTAGCTTTCTTTAAAGACATATAATCCTTGATCGCGTCAAAAATGCAAATCCTCTAGCTCCCTTTAATGACATTTAATCCTTGATCGTCTCAAGATTTATTTTCCGCCCAAAATTTTTTTTTTTTGGATGAAGCAAATCGCTATTCCCCGGAAGGGCTCATCTGGTTCATTAAAATAGATCTGAACTATCCTCGACATTATCTTTTCATATCTCATTACTTATCATTCAAGAGATTAGATTGTCAAATTCACCATCACTGAAAGGCATGGAAAATAGCAGGTTATGTAGGGCCAGTTTGGTTTATTTGATTAATTCAAC
>AEGE007
CGTGTAAATGCCAAACTAAAAATTTGGTTTTTGCACGTTAGTACCACGCTAATGATATGGTACTATAATAGATATAGTACTAGTATTACATACTATGCTTAATACTCATTAATCGACATTCCGCTATATCATTACATACTATGCTTAATCCGCATTAATTTACTATCGACTATTTCATTACATTAAATTACTTAACCCTCATTAATATATAATCAGTAATTTCATAACATAATATTTTTCATTTAACACTATTTTATATAGTATTATCTGATAACATTAATAAGAAACCCCCATTAATTTAATAAGTGAAAAGAATTGAATGGTTAACAACATATTACTGTTTTATCCCCTACTAACTGATTAAATTTGACATTAAGATTATGCTTAAACTTCATATAATCCTTGATTTCGTCAAGAATGTATATCCCCTAGCTTTCTTTAAAGACATATAATCCTTGATCGCGTCAAAAATGCAAATCCTCTAGCTCCCTTTAATGACATTTAATCCTTGATCGTCTCAAGATTTATTTTCCGCCCAAAATTTTTTTTTTTTGGATGAAGCAAATCGCTATTCCCCGGAAGGGCTCATCTGGTTCATTAAAATAGATCTGAACTATCCTCGACATTATCTTTTCATATCTCATTACTTATCATTCAAGAGATTAGATTGTCAAATTCACCATCACTGAAAGGCATGGAAAATAGCAGGTTATGTAGGGCCAGTTTGGTTTATTTGATTAATTCAAC
>AEGE008
CGTGTAAATGCCAAACTAAAAATTTGGTTTTTGCACGTTAGTACCACGCTAATGATATGGTACTATAATAGATATAGTACTAGTATTACATACTATGTTTAATACTCATTAATCGACATTCCGCTATATCATTACATACTATGCTTAATCCGCATTAATTTACTATCCACTATTTCATTACATTAAATTACTTAACCCTCATTAATATATAATCAGTAATTTCATAACATAATATTTTTCATTTAACACTATTTTATATAGTATTATCTGATAACATTAATAAGAAACCCCCATTAATTTAATAAGTGAAAAGAATTGAATGGTTTACAACATATTATTGTTTTATCCCCTACTAACTGATTAAATTTGACATTAAGATTATGCTTAAACTTCATATAATCCTTGATTTCGTCAAGAATGTATATCCCCTAGCTTTCTTTAAAGACATATAATCCTTGATCGCGTCAAAAATGCAAATCCTCTAGCTCCCTTTAATGACATTTAATCCTTGATCGTCTCAAGATTTATTTTCCGCCCAAAATTTTTTTTTTTTGGATGAAGCAAATCGCTATTCCCCGGAAGGGCTCATCTGGTTCATTAAAATAGATCTGAACTATCCTCGACATTATCTTTTCATATCTCATTACTTATCATTCAAGAGATTAGATTGTCAAATTCACCATCACTGAAAGGCATGGAAAATAGCAGGTTATGTAGGGCCAGTTTGGTTTATTTGATTAATTCAAC
>AEGE010
CGTGTAAATGCCAAACCAAAAATTTGGTTTTTGCACGTTAGTACCACGCTAATGATATGGTACTATAATAGATATAGTACTAGTATTACATACTATGCTTAATACTCATTAATCGACATTCCGCTATATCATTACATACTATGCTTAATCCGCATTAATTTACTATCGACTATTTCATTACATTAAATTACTTAACCCTCATTAATATATAATCAGTAATTTCATAACATAATATTTTTCATTTAACACTATTTTATATAGTATTATCTGATAACATTAATAAGAAACCCCCATTAATTTAATAAGTGAAAAGAATTGAATGGTTAACAACATATTACTGTTTTATCCCCTACTAACTGATTAAATTTGACATTAAGATTATGCTTAAACTTCATATAATCCTTGATTTCGTCAAGAATGTATATCCCCTAGCTTTCTTTAAAGACATATAATCCTTGATCGCGTCAAAAATGCAAATCCTCTAGCTCCCTTTAATGACATTTAATCCTTGATCGTCTCAAGATTTATTTTCCGCCCAAAATTTTTTTTTTTTGGATGAAGCAAATCGCTATTCCCCGGAAGGGCTCATCTGGTTCATTAAAATAGATCTGAACTATCCTCGACATTATCTTTTCATATCTCATTACTTATCATTCAAGAGATTAGATTGTCAAATTCACCATCACTGAAAGGCATGGAAAATAGCAGGTTATGTAGGGCCAGTTTGGTTTATTTGATTAATTCAAC
>AEGE011
CGTGTAAATGCCAAACTAAAAATTTGGTTTTTGCACGTTAGTACCACGCTAATGATATGGTACTATAATAGATATAGTACTAGTATTACATACTATGCTTAATACTCATTAATCGACATTCCGCTATATCATTACATACTATGCTTAATCCGCATTAATTTACTATCGACTATTTCATTACATTAAATTACTTAACCCTCATTAATATATAATCAGTAATTTCATAACATAATATTTTTCATTTAACACTATTTTATATAGTATTATCTGATAACATTAATAAGAAACCCCCATTAATTTAATAAGTGAAAAGAATTGAATGGTTAACAACATATTACTGTTTTATCCCCTACTAACTGATTAAATTTGACATTAAGATTATGCTTAAACTTCATATAATCCTTGATTTCGTCAAGAATGTATATCCCCTAGCTTTCTTTAAAGACATATAATCCTTGATCGCGTCAAAAATGCAAATCCTCTAGCTCCCTTTAATGACATTTAATCCTTGATCGTCTCAAGATTTATTTTCCGCCCAAAATTTTTTTTTTTTGGATGAAGCAAATCGCTATTCCCCGGAAGGGCTCATCTGGTTCATTAAAATAGATCTGAACTATCCTCGACATTATCTTTTCATATCTCATTACTTATCATTCAAGAGATTAGATTGTCAAATTCACCATCACTGAAAGGCATGGAAAATAGCAGGTTATGTAGGGCCAGTTTGGTTTATTTGATTAATTCAAC
>AEGE012
CGTGTAAATGCCAAACCAAAAATTTGGTTTTTGCACGTTAGTACCACGCTAATGATATGGTACTATAATAGATATAGTACTAGTATTACATACTATGCTTAATACTCATTAATCGACATTCCGCTATATCATTACATACTATGCTTAATCCGCATTAATTTACTATCGACTATTTCATTACATTAAATTACTTAACCCTCATTAATATATAATCAGTAATTTCATAACATAATATTTTTCATTTAACACTATTTTATATAGTATTATCTGATAACATTAATAAGAAACCCCCATTAATTTAATAAGTGAAAAGAATTGAATGGTTAACAACATATTACTGTTTTATCCCCTACTAACTGATTAAATTTGACATTAAGATTATGCTTAAACTTCATATAATCCTTGATTTCGTCAAGAATGTATATCCCCTAGCTTTCTTTAAAGACATATAATCCTTGATCGCGTCAAAAATGCAAATCCTCTAGCTCCCTTTAATGACATTTAATCCTTGATCGTCTCAAGATTTATTTTCCGCCCAAAATTTTTTTTTTTTGGATGAAGCAAATCGCTATTCCCCGGAAGGGCTCATCTGGTTCATTAAAATAGATCTGAACTATCCTCGACATTATCTTTTCATATCTCATTACTTATCATTCAAGAGATTAGATTGTCAAATTCACCATCACTGAAAGGCATGGAAAATAGCAGGTTATGTAGGGCCAGTTTGGTTTATTTGATTAATTCAAC
>AEGE014
CGTGTAAATGCCAAACCAAAAATTTGGTTTTTGCACGTTAGTACCACGCTAATGATATGGTACTATAATAGATATAGTACTAGTATTACATACTATGCTTAATACTCATTAATCGACATTCCGCTATATCATTACATACTATGCTTAATCCGCATTAATTTACTATCGACTATTTCATTACATTAAATTACTTAACCCTCATTAATATATAATCAGTAATTTCATAACATAATATTTTTCATTTAACACTATTTTATATAGTATTATCTGATAACATTAATAAGAAACCCCCATTAATTTAATAAGTGAAAAGAATTGAATGGTTAACAACATATTACTGTTTTATCCCCTACTAACTGATTAAATTTGACATTAAGATTATGCTTAAACTTCATATAATCCTTGATTTCGTCAAGAATGTATATCCCCTAGCTTTCTTTAAAGACATATAATCCTTGATCGCGTCAAAAATGCAAATCCTCTAGCTCCCTTTAATGACATTTAATCCTTGATCGTCTCAAGATTTATTTTCCGCCCAAAATTTTTTTTTTTTGGATGAAGCAAATCGCTATTCCCCGGAAGGGCTCATCTGGTTCATTAAAATAGATCTGAACTATCCTCGACATTATCTTTTCATATCTCATTACTTATCATTCAAGAGATTAGATTGTCAAATTCACCATCACTGAAAGGCATGGAAAATAGCAGGTTATGTAGGGCCAGTTTGGTTTATTTGATTAATTCAAC
>AEGE018
CGTGTAAATGCCAAACCAAAAATTTGGTTTTTGCACGTTAGTACCACGCTAATGATATGGTACTATAATAGATATAGTACTAGTATTACATACTATGCTTAATACTCATTAATCGACATTCCGCTATATCATTACATACTATGCTTAATCCGCATTAATTTACTATCGACTATTTCATTACATTAAATTACTTAACCCTCATTAATATATAATCAGTAATTTCATAACATAATATTTTTCATTTAACACTATTTTATATAGTATTATCTGATAACATTAATAAGAAACCCCCATTAATTTAATAAGTGAAAAGAATTGAATGGTTAACAACATATTACTGTTTTATCCCCTACTAACTGATTAAATTTGACATTAAGATTATGCTTAAACTTCATATAATCCTTGATTTCGTCAAGAATGTATATCCCCTAGCTTTCTTTAAAGACATATAATCCTTGATCGCGTCAAAAATGCAAATCCTCTAGCTCCCTTTAATGACATTTAATCCTTGATCGTCTCAAGATTTATTTTCCGCCCAAAATTTTTTTTTTTTGGATGAAGCAAATCGCTATTCCCCGGAAGGGCTCATCTGGTTCATTAAAATAGATCTGAACTATCCTCGACATTATCTTTTCATATCTCATTACTTATCATTCAAGAGATTAGATTGTCAAATTCACCATCACTGAAAGGCATGGAAAATAGCAGGTTATGTAGGGCCAGTTTGGTTTATTTGATTAATTCAAC
>AEGE019
CGTGTAAATGCCAAACTAAAAATTTGGTTTTTGCACGTTAGTACCACGCTAATGATATGGTACTATAATAGATATAGTACTAGTATTACATACTATGCTTAATACTCATTAATCGACATTCCGCTATATCATTACATACTATGCTTAATCCGCATTAATTTACTATCGACTATTTCATTACATTAAATTACTTAACCCTCATTAATATATAATCAGTAATTTCATAACATAATATTTTTCATTTAACACTATTTTATATAGTATTATCTGATAACATTAATAAGAAACCCCCATTAATTTAATAAGTGAAAAGAATTGAATGGTTAACAACATATTACTGTTTTATCCCCTACTAACTGATTAAATTTGACATTAAGATTATGCTTAAACTTCATATAATCCTTGATTTCGTCAAGAATGTATATCCCCTAGCTTTCTTTAAAGACATATAATCCTTGATCGCGTCAAAAATGCAAATCCTCTAGCTCCCTTTAATGACATTTAATCCTTGATCGTCTCAAGATTTATTTTCCGCCCAAAATTTTTTTTTTTTGGATGAAGCAAATCGCTATTCCCCGGAAGGGCTCATCTGGTTCATTAAAATAGATCTGAACTATCCTCGACATTATCTTTTCATATCTCATTACTTATCATTCAAGAGATTAGATTGTCAAATTCACCATCACTGAAAGGCATGGAAAATAGCAGGTTATGTAGGGCCAGTTTGGTTTATTTGATTAATTCAAC
>AEGE023
CGTGTAAATGCCAAACTAAAAATTTGGTTTTTGCACGTTAGTACCACGCTAATGATATGGTACTATAATAGATATAGTACTAGTATTACATACTATGCTTAATACTCATTAATCGACATTCCGCTATATCATTACATACTATGCTTAATCCGCATTAATTTACTATCCACTATTTCATTACATTAAATTACTTAACCCTCATTAATATATAATCAGTAATTTCATAACATAATATTTTTCATTTAACACTATTTTATATAGTATTATCTGATAACATTAATAAGAAACCCCCATTAATTTAATAAGTGAAAAGAATTGAATGGTTTACAACATATTATTGTTTTATCCCCTACTAACTGATTAAATTTGACATTAAGATTATGCTTAAACTTCATATAATCCTTGATTTCGTCAAGAATGTATATCCCCTAGCTTTCTTTAAAGACATATAATCCTTGATCGCGTCAAAAATGCAAATCCTCTAGCTCCCTTTAATGACATTTAATCCTTGATCGTCTCAAGATTTATTTTCCGCCCAAAATTTTTTTTTTTTGGATGAAGCAAATCGCTATTCCCCGGAAGGGCTCATCTGGTTCATTAAAATAGATCTGAACTATCCTCGACATTATCTTTTCATATCTCATTACTTATCATTCAAGAGATTAGATTGTCAAATTCACCATCACTGAAAGGCATGGAAAATAGCAGGTTATGTAGGGCCAGTTTGGTTTATTTGATTAATTCAAC
>AEGE027
CGTGTAAATGCCAAACTAAAAATTTGGTTTTTGCACGTTAGTACCACGCTAATGATATGGTACTATAATAGATATAGTACTAGTATTACATACTATGTTTAATACTCATTAATCGACATTCCGCTATATCATTACATACTATGCTTAATCCGCATTAATTTACTATCGACTATTTCATTACATTAAATTACTTAACCCTCATTAATATATAATCAGTAATTTCATAACATAATATTTTTCATTTAACACTATTTTATATAGTATTATCTGATAACATTAATAAGAAACCCCCATTAATTTAATAAGTGAAAAGAATTGAATGGTTAACAACATATTACTGTTTTATCCCCTACTAACTGATTAAATTTGACATTAAGATTATGCTTAAACTTCATATAATCCTTGATTTCGTCAAGAATGTATATCCCCTAGCTTTCTTTAAAGACATATAATCCTTGATCGCGTCAAAAATGCAAATCCTCTAGCTCCCTTTAATGACATTTAATCCTTGATCGTCTCAAGATTTATTTTCCGCCCAAAATTTTTTTTTTTTGGATGAAGCAAATCGCTATTCCCCGGAAGGGCTCATCTGGTTCATTAAAATAGATCTGAACTATCCTCGACATTATCTTTTCATATCTCATTACTTATCATTCAAGAGATTAGATTGTCAAATTCACCATCACTGAAAGGCATGGAAAATAGCAGGTTATGTAGGGCCAGTTTGGTTTATTTGATTAATTCAAC
>AEGJ014
CGTGTAAATGCCAAACTAAAAATTTGGTTTTTGCACGTTAGTACCACGCTAATGATATGGTACTATAATAGATATAGTACTAGTATTACATACTATGTTTAATACTCATTAATCGACATTCCGCTATATCATTACATACTATGCTTAATCCGCATTAATTTACTATCCACTATTTCATTACATTAAATTACTTAACCCTCATTAATATATAATCAGTAATTTCATAACATAATATTTTTCATTTAACACTATTTTATATAGTATTATCTGATAACATTAATAAGAAACCCCCATTAATTTAATAAGTGAAAAGAATTGAATGGTTTACAACATATTATTGTTTTATCCCCTACTAACTGATTAAATTTGACATTAAGATTATGCTTAAACTTCATATAATCCTTGATTTCGTCAAGAATGTATATCCCCTAGCTTTCTTTAAAGACATATAATCCTTGATCGCGTCAAAAATGCAAATCCTCTAGCTCCCTTTAATGACATTTAATCCTTGATCGTCTCAAGATTTATTTTCCGCCCAAAATTTTTTTTTTTTGGATGAAGCAAATCGCTATTCCCCGGAAGGGCTCATCTGGTTCATTAAAATAGATCTGAACTATCCTCGACATTATCTTTTCATATCTCATTACTTATCATTCAAGAGATTAGATTGTCAAATTCACCATCACTGAAAGGCATGGAAAATAGCAGGTTATGTAGGGCCAGTTTGGTTTATTTGATTAATTCAAC
>BALE001
CGTGTAAATGCCAAACTAAAAATTTGGTTTTTGCACGTTAGTACCACGCTAATGATATGGTACTATAATAGATATAGTACTAGTATTACATACTATGTTTAATACTCATTAATCGACATTCCGCTATATCATTACATACTATGCTTAATCCGCATTAATTTACTATCCACTATTTCATTACATTAAATTACTTAACCCTCATTAATATATAATCAGTAATTTCATAACATAATATTTTTCATTTAACACTATTTTATATAGTATTATCTGATAACATTAATAAGAAACCCCCATTAATTTAATAAGTGAAAAGAATTGAATGGTTAACAACATATTATTGTTTTATCCCCTACTAACTGATTAAATTTGACATTAAGATTATGCTTAAACTTCATATAATCCTTGATTTCGTCAAGAATGTATATCCCCTAGCTTTCTTTAAAGACATATAATCCTTGATCGCGTCAAAAATGCAAATCCTCTAGCTCCCTTTAATGACATTTAATCCTTGATCGTCTCAAGATTTATTTTCCGCCCAAAATTTTTTTTTTTTGGATGAAGCAAATCGCTATTCCCCGGAAGGGCTCATCTGGTTCATTAAAATAAATCTGAACTATCCTCGACATTATCTTTTCATATCTCATTACTTATCATTCAAGAGATTAGATTGTCAAATTCACCATCACTGAAAGGCATGGAAAATAGCAGGTTATGTAGGGCCAGTTTGGTTTATTTGATTAATTCAAC
>BALE004
CGTGTAAATGCCAAACCAAAAATTTGGTTTTTGCACGTTAGTACCACGCTAATGATATGGTACTATAATAGATATAGTACTAGTATTACATACTATGCTTAATACTCATTAATCGACATTCCGCTATATCATTACATACTATGCTTAATCCGCATTAATTTACTATCGACTATTTCATTACATTAAATTACTTAACCCTCATTAATATATAATCAGTAATTTCATAACATAATATTTTTCATTTAACACTATTTTATATAGTATTATCTGATAACATTAATAAGAAACCCCCATTAATTTAATAAGTGAAAAGAATTGAATGGTTAACAACATATTACTGTTTTATCCCCTACTAACTGATTAAATTTGACATTAAGATTATGCTTAAACTTCATATAATCCTTGATTTCGTCAAGAATGTATATCCCCTAGCTTTCTTTAAAGACATATAATCCTTGATCGCGTCAAAAATGCAAATCCTCTAGCTCCCTTTAATGACATTTAATCCTTGATCGTCTCAAGATTTATTTTCCGCCCAAAATTTTTTTTTTTTGGATGAAGCAAATCGCTATTCCCCGGAAGGGCTCATCTGGTTCATTAAAATAGATCTGAACTATCCTCGACATTATCTTTTCATATCTCATTACTTATCATTCAAGAGATTAGATTGTCAAATTCACCATCACTGAAAGGCATGGAAAATAGCAGGTTATGTAGGGCCAGTTTGGTTTATTTGATTAATTCAAC
>BALE005
CGTGTAAATGCCAAACTAAAAATTTGGTTTTTGCACGTTAGTACCACGCTAATGATATGGTACTATAATAGATATAGTACTAGTATTACATACTATGCTTAATACTCATTAATCGACATTCCGCTATATCATTACATACTATGCTTAATCCGCATTAATTTACTATCGACTATTTCATTACATTAAATTACTTAACCCTCATTAATATATAATCAGTAATTTCATAACATAATATTTTTCATTTAACACTATTTTATATAGTATTATCTGATAACATTAATAAGAAACCCCCATTAATTTAATAAGTGAAAAGAATTGAATGGTTAACAACATATTACTGTTTTATCCCCTACTAACTGATTAAATTTGACATTAAGATTATGCTTAAACTTCATATAATCCTTGATTTCGTCAAGAATGTATATCCCCTAGCTTTCTTTAAAGACATATAATCCTTGATCGCGTCAAAAATGCAAATCCTCTAGCTCCCTTTAATGACATTTAATCCTTGATCGTCTCAAGATTTATTTTCCGCCCAAAATTTTTTTTTTTTGGATGAAGCAAATCGCTATTCCCCGGAAGGGCTCATCTGGTTCATTAAAATAGATCTGAACTATCCTCGACATTATCTTTTCATATCTCATTACTTATCATTCAAGAGATTAAATTGTCAAATTCACCATCACTGAAAGGCATGGAAAATAGCAGGTTATGTAGGGCCAGTTTGGTTTATTTGATTAATTCAAC
>BALE007
CGTGTAAATGCCAAACTAAAAATTTGGTTTTTGCACGTTAGTACCACGCTAATGATATGGTACTATAATAGATATAGTACTAGTATTACATACTATGCTTAATACTCATTAATCGACATTCCGCTATATCATTACATACTATGCTTAATCCGCATTAATTTACTATCGACTATTTCATTACATTAAATTACTTAACCCTCATTAATATATAATCAGTAATTTCATAACATAATATTTTTCATTTAACACTATTTTATATAGTATTATCTGATAACATTAATAAGAAACCCCCATTAATTTAATAAGTGAAAAGAATTGAATGGTTAACAACATATTACTGTTTTATCCCCTACTAACTGATTAAATTTGACATTAAGATTATGCTTAAACTTCATATAATCCTTGATTTCGTCAAGAATGTATATCCCCTAGCTTTCTTTAAAGACATATAATCCTTGATCGCGTCAAAAATGCAAATCCTCTAGCTCCCTTTAATGACATTTAATCCTTGATCGTCTCAAGATTTATTTTCCGCCCAAAATTTTTTTTTTTTGGATGAAGCAAATCGCTATTCCCCGGAAGGGCTCATCTGGTTCATTAAAATAAATCTGAACTATCCTCGACATTATCTTTTCATATCTCATTACTTATCATTCAAGAGATTAGATTGTCAAATTCACCATCACTGAAAGGCATGGAAAATAGCAGGTTATGTAGGGCCAGTTTGGTTTATTTGATTAATTCAAC
>BALE008
CGTGTAAATGCCAAACTAAAAATTTGGTTTTTGCACGTTAGTACCACGCTAATGATATGGTACTATAATAGATATAGTACTAGTATTACATACTATGTTTAATACTCATTAATCGACATTCCGCTATATCATTACATACTATGCTTAATCCGCATTAATTTACTATCGACTATTTCATTACATTAAATTACTTAACCCTCATTAATATATAATCAGTAATTTCATAACATAATATTTTTCATTTAACACTATTTTATATAGTATTATCTGATAACATTAATAAGAAACCCCCATTAATTTAATAAGTGAAAAGAATTGAATGGTTAACAACATATTACTGTTTTATCCCCTACTAACTGATTAAATTTGACATTAAGATTATGCTTAAACTTCATATAATCCTTGATTTCGTCAAGAATGTATATCCCCTAGCTTTCTTTAAAGACATATAATCCTTGATCGCGTCAAAAATGCAAATCCTCTAGCTCCCTTTAATGACATTTAATCCTTGATCGTCTCAAGATTTATTTTCCGCCCAAAATTTTTTTTTTTTGGATGAAGCAAATCGCTATTCCCCGGAAGGGCTCATCTGGTTCATTAAAATAAATCTGAACTATCCTCGACATTATCTTTTCATATCTCATTACTTATCATTCAAGAGATTAAATTGTCAAATTCACCATCACTGAAAGGCATGGAAAATAGCAGGTTATGTAGGGCCAGTTTGGTTTATTTGATTAATTCAAC
>BALE009
CGTGTAAATGCCAAACTAAAAATTTGGTTTTTGCACGTTAGTACCACGCTAATGATATGGTACTATAATAGATATAGTACTAGTATTACATACTATGCTTAATACTCATTAATCGACATTCCGCTATATCATTACATACTATGCTTAATCCGCATTAATTTACTATCGACTATTTCATTACATTAAATTACTTAACCCTCATTAATATATAATCAGTAATTTCATAACATAATATTTTTCATTTAACACTATTTTATATAGTATTATCTGATAACATTAATAAGAAACCCCCATTAATTTAATAAGTGAAAAGAATTGAATGGTTAACAACATATTACTGTTTTATCCCCTACTAACTGATTAAATTTGACATTAAGATTATGCTTAAACTTCATATAATCCTTGATTTCGTCAAGAATGTATATCCCCTAGCTTTCTTTAAAGACATATAATCCTTGATCGCGTCAAAAATGCAAATCCTCTAGCTCCCTTTAATGACATTTAATCCTTGATCGTCTCAAGATTTATTTTCCGCCCAAAATTTTTTTTTTTTGGATGAAGCAAATCGCTATTCCCCGGAAGGGCTCATCTGGTTCATTAAAATAAATCTGAACTATCCTCGACATTATCTTTTCATATCTCATTACTTATCATTCAAGAGATTAGATTGTCAAATTCACCATCACTGAAAGGCATGGAAAATAGCAGGTTATGTAGGGCCAGTTTGGTTTATTTGATTAATTCAAC
>BALE010
CGTGTAAATGCCAAACTAAAAATTTGGTTTTTGCACGTTAGTACCACGCTAATGATATGGTACTATAATAGATATAGTACTAGTATTACATACTATGTTTAATACTCATTAATCGACATTCCGCTATATCATTACATACTATGCTTAATCCGCATTAATTTACTATCGACTATTTCATTACATTAAATTACTTAACCCTCATTAATATATAATCAGTAATTTCATAACATAATATTTTTCATTTAACACTATTTTATATAGTATTATCTGATAACATTAATAAGAAACCCCCATTAATTTAATAAGTGAAAAGAATTGAATGGTTAACAACATATTACTGTTTTATCCCCTACTAACTGATTAAATTTGACATTAAGATTATGCTTAAACTTCATATAATCCTTGATTTCGTCAAGAATGTATATCCCCTAGCTTTCTTTAAAGACATATAATCCTTGATCGCGTCAAAAATGCAAATCCTCTAGCTCCCTTTAATGACATTTAATCCTTGATCGTCTCAAGATTTATTTTCCGCCCAAAATTTTTTTTTTTTGGATGAAGCAAATCGCTATTCCCCGGAAGGGCTCATCTGGTTCATTAAAATAAATCTGAACTATCCTCGACATTATCTTTTCATATCTCATTACTTATCATTCAAGAGATTAGATTGTCAAATTCACCATCACTGAAAGGCATGGAAAATAGCAGGTTATGTAGGGCCAGTTTGGTTTATTTGATTAATTCAAC
>BALE011
CGTGTAAATGCCAAACTAAAAATTTGGTTTTTGCACGTTAGTACCACGCTAATGATATGGTACTATAATAGATATAGTACTAGTATTACATACTATGTTTAATACTCATTAATCGACATTCCGCTATATCATTACATACTATGCTTAATCCGCATTAATTTACTATCCACTATTTCATTACATTAAATTACTTAACCCTCATTAATATATAATCAGTAATTTCATAACATAATATTTTTCATTTAACACTATTTTATATAGTATTATCTGATAACATTAATAAGAAACCCCCATTAATTTAATAAGTGAAAAGAATTGAATGGTTTACAACATATTATTGTTTTATCCCCTACTAACTGATTAAATTTGACATTAAGATTATGCTTAAACTTCATATAATCCTTGATTTCGTCAAGAATGTATATCCCCTAGCTTTCTTTAAAGACATATAATCCTTGATCGCGTCAAAAATGCAAATCCTCTAGCTCCCTTTAATGACATTTAATCCTTGATCGTCTCAAGATTTATTTTCCGCCCAAAATTTTTTTTTTTTGGATGAAGCAAATCGCTATTCCCCGGAAGGGCTCATCTGGTTCATTAAAATAAATCTGAACTATCCTCGACATTATCTTTTCATATCTCATTACTTATCATTCAAGAGATTAGATTGTCAAATTCACCATCACTGAAAGGCATGGAAAATAGCAGGTTATGTAGGGCCAGTTTGGTTTATTTGATTAATTCAAC
>BALE012
CGTGTAAATGCCAAACTAAAAATTTGGTTTTTGCACGTTAGTACCACGCTAATGATATGGTACTATAATAGATATAGTACTAGTATTACATACTATGCTTAATACTCATTAATCGACATTCCGCTATATCATTACATACTATGCTTAATCCGCATTAATTTACTATCGACTATTTCATTACATTAAATTACTTAACCCTCATTAATATATAATCAGTAATTTCATAACATAATATTTTTCATTTAACACTATTTTATATAGTATTATCTGATAACATTAATAAGAAACCCCCATTAATTTAATAAGTGAAAAGAATTGAATGGTTAACAACATATTACTGTTTTATCCCCTACTAACTGATTAAATTTGACATTAAGATTATGCTTAAACTTCATATAATCCTTGATTTCGTCAAGAATGTATATCCCCTAGCTTTCTTTAAAGACATATAATCCTTGATCGCGTCAAAAATGCAAATCCTCTAGCTCCCTTTAATGACATTTAATCCTTGATCGTCTCAAGATTTATTTTCCGCCCAAAATTTTTTTTTTTTGGATGAAGCAAATCGCTATTCCCCGGAAGGGCTCATCTGGTTCATTAAAATAAATCTGAACTATCCTCGACATTATCTTTTCATATCTCATTACTTATCATTCAAGAGATTAGATTGTCAAATTCACCATCACTGAAAGGCATGGAAAATAGCAGGTTATGTAGGGCCAGTTTGGTTTATTTGATTAATTCAAC
>BALE013
CGTGTAAATGCCAAACTAAAAATTTGGTTTTTGCACGTTAGTACCACGCTAATGATATGGTACTATAATAGATATAGTACTAGTATTACATACTATGTTTAATACTCATTAATCGACATTCCGCTATATCATTACATACTATGCTTAATCCGCATTAATTTACTATCGACTATTTCATTACATTAAATTACTTAACCCTCATTAATATATAATCAGTAATTTCATAACATAATATTTTTCATTTAACACTATTTTATATAGTATTATCTGATAACATTAATAAGAAACCCCCATTAATTTAATAAGTGAAAAGAATTGAATGGTTAACAACATATTACTGTTTTATCCCCTACTAACTGATTAAATTTGACATTAAGATTATGCTTAAACTTCATATAATCCTTGATTTCGTCAAGAATGTATATCCCCTAGCTTTCTTTAAAGACATATAATCCTTGATCGCGTCAAAAATGCAAATCCTCTAGCTCCCTTTAATGACATTTAATCCTTGATCGTCTCAAGATTTATTTTCCGCCCAAAATTTTTTTTTTTTGGATGAAGCAAATCGCTATTCCCCGGAAGGGCTCATCTGGTTCATTAAAATAAATCTGAACTATCCTCGACATTATCTTTTCATATCTCATTACTTATCATTCAAGAGATTAGATTGTCAAATTCACCATCACTGAAAGGCATGGAAAATAGCAGGTTATGTAGGGCCAGTTTGGTTTATTTGATTAATTCAAC
>BALE014
CGTGTAAATGCCAAACTAAAAATTTGGTTTTTGCACGTTAGTACCACGCTAATGATATGGTACTATAATAGATATAGTACTAGTATTACATACTATGCTTAATACTCATTAATCGACATTCCGCTATATCATTACATACTATGCTTAATCCGCATTAATTTACTATCCACTATTTCATTACATTAAATTACTTAACCCTCATTAATATATAATCAGTAATTTCATAACATAATATTTTTCATTTAACACTATTTTATATAGTATTATCTGATAACATTAATAAGAAACCCCCATTAATTTAATAAGTGAAAAGAATTGAATGGTTTACAACATATTATTGTTTTATCCCCTACTAACTGATTAAATTTGACATTAAGATTATGCTTAAACTTCATATAATCCTTGATTTCGTCAAGAATGTATATCCCCTAGCTTTCTTTAAAGACATATAATCCTTGATCGCGTCAAAAATGCAAATCCTCTAGCTCCCTTTAATGACATTTAATCCTTGATCGTCTCAAGATTTATTTTCCGCCCAAAATTTTTTTTTTTTGGATGAAGCAAATCGCTATTCCCCGGAAGGGCTCATCTGGTTCATTAAAATAGATCTGAACTATCCTCGACATTATCTTTTCATATCTCATTACTTATCATTCAAGAGATTAGATTGTCAAATTCACCATCACTGAAAGGCATGGAAAATAGCAGGTTATGTAGGGCCAGTTTGGTTTATTTGATTAATTCAAC
>BALE015
CGTGTAAATGCCAAACTAAAAATTTGGTTTTTGCACGTTAGTACCACGCTAATGATATGGTACTATAATAGATATAGTACTAGTATTACATACTATGCTTAATACTCATTAATCGACATTCCGCTATATCATTACATACTATGCTTAATCCGCATTAATTTACTATCGACTATTTCATTACATTAAATTACTTAACCCTCATTAATATATAATCAGTAATTTCATAACATAATATTTTTCATTTAACACTATTTTATATAGTATTATCTGATAACATTAATAAGAAACCCCCATTAATTTAATAAGTGAAAAGAATTGAATGGTTAACAACATATTACTGTTTTATCCCCTACTAACTGATTAAATTTGACATTAAGATTATGCTTAAACTTCATATAATCCTTGATTTCGTCAAGAATGTATATCCCCTAGCTTTCTTTAAAGACATATAATCCTTGATCGCGTCAAAAATGCAAATCCTCTAGCTCCCTTTAATGACATTTAATCCTTGATCGTCTCAAGATTTATTTTCCGCCCAAAATTTTTTTTTTTTGGATGAAGCAAATCGCTATTCCCCGGAAGGGCTCATCGGGTTCATTAAAATAAATCTGAACTATCCTCGACATTATCTTTTCATATCTCATTACTTATCATTCAAGAGATTAGATTGTCAAATTCACCATCACTGAAAGGCATGGAAAATAGCAGGTTATGTAGGGCCAGTTTGGTTTATTTGATTAATTCAAC
>BALE016
CGTGTAAATGCCAAACTAAAAATTTGGTTTTTGCACGTTAGTACCACGCTAATGATATGGTACTATAATAGATATAGTACTAGTATTACATACTATGCTTAATACTCATTAATCGACATTCCGCTATATCATTACATACTATGCTTAATCCGCATTAATTTACTATCCACTATTTCATTACATTAAATTACTTAACCCTCATTAATATATAATCAGTAATTTCATAACATAATATTTTTCATTTAACACTATTTTATATAGTATTATCTGATAACATTAGTAAGAAACCCCCATTAATTTAATAAGTGAAAAGAATTGAATGGTTTACAACATATTATTGTTTTATCCCCTACTAACTGATTAAATTTGACATTAAGATTATGCTTAAACTTCATATAATCCTTGATTTCGTCAAGAATGTATATCCCCTAGCTTTCTTTAAAGACATATAATCCTTGATCGCGTCAAAAATGCAAATCCTCTAGCTCCCTTTAATGACATTTAATCCTTGATCGTCTCAAGATTTATTTTCCGCCCAAAATTTTTTTTTTTTGGATGAAGCAAATCGCTATTCCCCGGAAGGGCTCATCTGGTTCATTAAAATAGATCTGAACTATCCTCGACATTATCTTTTCATATCTCATTACTTATCATTCAAGAGATTAGATTGTCAAATTCACCATCACTGAAAGGCATGGAAAATAGCAGGTTATGTAGGGCCAGTTTGGTTTATTTGATTAATTCAAC
>BALE017
CGTGTAAATGCCAAACTAAAAATTTGGTTTTTGCACGTTAGTACCACGCTAATGATATGGTACTATAATAGATATAGTACTAGTATTACATACTATGTTTAATACTCATTAATCGACATTCCGCTATATCATTACATACTATGCTTAATCCGCATTAATTTACTATCCACTATTTCATTACATTAAATTACTTAACCCTCATTAATATATAATCAGTAATTTCATAACATAATATTTTTCATTTAACACTATTTTATATAGTATTATCTGATAACATTAATAAGAAACCCCCATTAATTTAATAAGTGAAAAGAATTGAATGGTTTACAACATATTATTGTTTTATCCCCTACTAACTGATTAAATTTGACATTAAGATTATGCTTAAACTTCATATAATCCTTGATTTCGTCAAGAATGTATATCCCCTAGCTTTCTTTAAAGACATATAATCCTTGATCGCGTCAAAAATGCAAATCCTCTAGCTCCCTTTAATGACATTTAATCCTTGATCGTCTCAAGATTTATTTTCCGCCCAAAATTTTTTTTTTTTGGATGAAGCAAATCGCTATTCCCCGGAAGGGCTCATCTGGTTCATTAAAATAAATCTGAACTATCCTCGACATTATCTTTTCAAATCTCATTACTTATCATTCAAGAGATTAGATTGTCAAATTCACCATCACTGAAAGGCATGGAAAATAGCAGGTTATGTAGGGCCAGTTTGGTTTATTTGATTAATTCAAC
>BALE026
CGTGTAAATGCCAAACTAAAAATTTGGTTTTTGCACGTTAGTACCACGCTAATGATATGGTACTATAATAGATATAGTACTAGTATTACATACTATGCTTAATACTCATTAATCGACATTCCGCTATATCATTACATACTATGCTTAATCCGCATTAATTTACTATCGACTATTTCATTACATTAAATTACTTAACCCTCATTAATATATAATCAGTAATTTCATAACATAATATTTTTCATTTAACACTATTTTATATAGTATTATCTGATAACATTAATAAGAAACCCCCATTAATTTAATAAGTGAAAAGAATTGAATGGTTAACAACATATTACTGTTTTATCCCCTACTAACTGATTAAATTTGACATTAAGATTATGCTTAAACTTCATATAATCCTTGATTTCGTCAAGAATGTATATCCCCTAGCTTTCTTTAAAGACATATAATCCTTGATCGCGTCAAAAATGCAAATCCTCTAGCTCCCTTTAATGACATTTAATCCTTGATCGTCTCAAGATTTATTTTCCGCCCAAAATTTTTTTTTTTTGGATGAAGCAAATCGCTATTCCCCGGAAGGGCTCATCTGGTTCATTAAAATAAATCTGAACTATCCTCGACATTATCTTTTCATATCTCATTACTTATCATTCAAGAGATTAAATTGTCAAATTCACCATCACTGAAAGGCATGGAAAATAGCAGGTTATGTAGGGCCAGTTTGGTTTATTTGATTAATTCAAC
>BALE027
CGTGTAAATGCCAAACTAAAAATTTGGTTTTTGCACGTTAGTACCACGCTAATGATATGGTACTATAATAGATATAGTACTAGTATTACATACTATGTTTAATACTCATTAATCGACATTCCGCTATATCATTACATACTATGCTTAATCCGCATTAATTTACTATCCACTATTTCATTACATTAAATTACTTAACCCTCATTAATATATAATCAGTAATTTCATAACATAATATTTTTCATTTAACACTATTTTATATAGTATTATCTGATAACATTAATAAGAAACCCCCATTAATTTAATAAGTGAAAAGAATTGAATGGTTTACAACATATTATTGTTTTATCCCCTACTAACTGATTAAATTTGACATTAAGATTATGCTTAAACTTCATATAATCCTTGATTTCGTCAAGAATGTATATCCCCTAGCTTTCTTTAAAGACATATAATCCTTGATCGCGTCAAAAATGCAAATCCTCTAGCTCCCTTTAATGACATTTAATCCTTGATCGTCTCAAGATTTATTTTCCGCCCAAAATTTTTTTTTTTTGGATGAAGCAAATCGCTATTCCCCGGAAGGGCTCATCGGGTTCATTAAAATAAATCTGAACTATCCTCGACATTATCTTTTCATATCTCATTACTTATCATTCAAGAGATTAGATTGTCAAATTCACCATCACTGAAAGGCATGGAAAATAGCAGGTTATGTAGGGCCAGTTTGGTTTATTTGATTAATTCAAC
>BALE028
CGTGTAAATGCCAAACTAAAAATTTGGTTTTTGCACGTTAGTACCACGCTAATGATATGGTACTATAATAGATATAGTACTAGTATTACATACTATGTTTAATACTCATTAATCGACATTCCGCTATATCATTACATACTATGCTTAATCCGCATTAATTTACTATCCACTATTTCATTACATTAAATTACTTAACCCTCATTAATATATAATCAGTAATTTCATAACATAATATTTTTCATTTAACACTATTTTATATAGTATTATCTGATAACATTAATAAGAAACCCCCATTAATTTAATAAGTGAAAAGAATTGAATGGTTAACAACATATTATTGTTTTATCCCCTACTAACTGATTAAATTTGACATTAAGATTATGCTTAAACTTCATATAATCCTTGATTTCGTCAAGAATGTATATCCCCTAGCTTTCTTTAAAGACATATAATCCTTGATCGCGTCAAAAATGCAAATCCTCTAGCTCCCTTTAATGACATTTAATCCTTGATCGTCTCAAGATTTATTTTCCGCCCAAAATTTTTTTTTTTTGGATGAAGCAAATCGCTATTCCCCGGAAGGGCTCATCTGGTTCATTAAAATAGATCTGAACTATCCTCGACATTATCTTTTCATATCTCATTACTTATCATTCAAGAGATTAGATTGTCAAATTCACCATCACTGAAAGGCATGGAAAATAGCAGGTTATGTAGGGCCAGTTTGGTTTATTTGATTAATTCAAC
>BALE029
CGTGTAAATGCCAAACTAAAAATTTGGTTTTTGCACGTTAGTACCACGCTAATGATATGGTACTATAATAGATATAGTACTAGTATTACATACTATGCTTAATACTCATTAATCGACATTCCGCTATATCATTACATACTATGCTTAATCCGCATTAATTTACTATCGACTATTTCATTACATTAAATTACTTAACCCTCATTAATATATAATCAGTAATTTCATAACATAATATTTTTCATTTAACACTATTTTATATAGTATTATCTGATAACATTAATAAGAAACCCCCATTAATTTAATAAGTGAAAAGAATTGAATGGTTAACAACATATTACTGTTTTATCCCCTACTAACTGATTAAATTTGACATTAAGATTATGCTTAAACTTCATATAATCCTTGATTTCGTCAAGAATGTATATCCCCTAGCTTTCTTTAAAGACATATAATCCTTGATCGCGTCAAAAATGCAAATCCTCTAGCTCCCTTTAATGACATTTAATCCTTGATCGTCTCAAGATTTATTTTCCGCCCAAAATTTTTTTTTTTTGGATGAAGCAAATCGCTATTCCCCGGAAGGGCTCATCTGGTTCATTAAAATAAATCTGAACTATCCTCGACATTATCTTTTCATATCTCATTACTTATCATTCAAGAGATTAGATTGTCAAATTCACCATCACTGAAAGGCATGGAAAATAGCAGGTTATGTAGGGCCAGTTTGGTTTATTTGATTAATTCAAC
>BALE030
CGTGTAAATGCCAAACTAAAAATTTGGTTTTTGCACGTTAGTACCACGCTAATGATATGGTACTATAATAGATATAGTACTAGTATTACATACTATGCTTAATACTCATTAATCGACATTCCGCTATATCATTACATACTATGCTTAATCCGCATTAATTTACTATCGACTATTTCATTACATTAAATTACTTAACCCTCATTAATATATAATCAGTAATTTCATAACATAATATTTTTCATTTAACACTATTTTATATAGTATTATCTGATAACATTAATAAGAAACCCCCATTAATTTAATAAGTGAAAAGAATTGAATGGTTAACAACATATTACTGTTTTATCCCCTACTAACTGATTAAATTTGACATTAAGATTATGCTTAAACTTCATATAATCCTTGATTTCGTCAAGAATGTATATCCCCTAGCTTTCTTTAAAGACATATAATCCTTGATCGCGTCAAAAATGCAAATCCTCTAGCTCCCTTTAATGACATTTAATCCTTGATCGTCTCAAGATTTATTTTCCGCCCAAAATTTTTTTTTTTTGGATGAAGCAAATCGCTATTCCCCGGAAGGGCTCATCTGGTTCATTAAAATAGATCTGAACTATCCTCGACATTATCTTTTCATATCTCATTACTTATCATTCAAGAGATTAGATTGTCAAATTCACCATCACTGAAAGGCATGGAAAATAGCAGGTTATGTAGGGCCAGTTTGGTTTATTTGATTAATTCAAC
>BALE031
CGTGTAAATGCCAAACTAAAAATTTGGTTTTTGCACGTTAGTACCACGCTAATGATATGGTACTATAATAGATATAGTACTAGTATTACATACTATGTTTAATACTCATTAATCGACATTCCGCTATATCATTACATACTATGCTTAATCCGCATTAATTTACTATCGACTATTTCATTACATTAAATTACTTAACCCTCATTAATATATAATCAGTAATTTCATAACATAATATTTTTCATTTAACACTATTTTATATAGTATTATCTGATAACATTAATAAGAAACCCCCATTAATTTAATAAGTGAAAAGAATTGAATGGTTAACAACATATTACTGTTTTATCCCCTACTAACTGATTAAATTTGACATTAAGATTATGCTTAAACTTCATATAATCCTTGATTTCGTCAAGAATGTATATCCCCTAGCTTTCTTTAAAGACATATAATCCTTGATCGCGTCAAAAATGCAAATCCTCTAGCTCCCTTTAATGACATTTAATCCTTGATCGTCTCAAGATTTATTTTCCGCCCAAAATTTTTTTTTTTTGGATGAAGCAAATCGCTATTCCCCGGAAGGGCTCATCTGGTTCATTAAAATAGATCTGAACTATCCTCGACATTATCTTTTCATATCTCATTACTTATCATTCAAGAGATTAGATTGTCAAATTCACCATCACTGAAAGGCATGGAAAATAGCAGGTTATGTAGGGCCAGTTTGGTTTATTTGATTAATTCAAC
>BALE032
CGTGTAAATGCCAAACTAAAAATTTGGTTTTTGCACGTTAGTACCACGCTAATGATATGGTACTATAATAGATATAGTACTAGTATTACATACTATGCTTAATACTCATTAATCGACATTCCGCTATATCATTACATACTATGCTTAATCCGCATTAATTTACTATCGACTATTTCATTACATTAAATTACTTAACCCTCATTAATATATAATCAGTAATTTCATAACATAATATTTTTCATTTAACACTATTTTATATAGTATTATCTGATAACATTAATAAGAAACCCCCATTAATTTAATAAGTGAAAAGAATTGAATGGTTAACAACATATTACTGTTTTATCCCCTACTAACTGATTAAATTTGACATTAAGATTATGCTTAAACTTCATATAATCCTTGATTTCGTCAAGAATGTATATCCCCTAGCTTTCTTTAAAGACATATAATCCTTGATCGCGTCAAAAATGCAAATCCTCTAGCTCCCTTTAATGACATTTAATCCTTGATCGTCTCAAGATTTATTTTCCGCCCAAAATTTTTTTTTTTTGGATGAAGCAAATCGCTATTCCCCGGAAGGGCTCATCTGGTTCATTAAAATAGATCTGAACTATCCTCGACATTATCTTTTCATATCTCATTACTTATCATTCAAGAGATTAGATTGTCAAATTCACCATCACTGAAAGGCATGGAAAATAGCAGGTTATGTAGGGCCAGTTTGGTTTATTTGATTAATTCAAC
>BALE033
CGTGTAAATGCCAAACTAAAAATTTGGTTTTTGCACGTTAGTACCACGCTAATGATATGGTACTATAATAGATATAGTACTAGTATTACATACTATGTTTAATACTCATTAATCGACATTCCGCTATATCATTACATACTATGCTTAATCCGCATTAATTTACTATCCACTATTTCATTACATTAAATTACTTAACCCTCATTAATATATAATCAGTAATTTCATAACATAATATTTTTCATTTAACACTATTTTATATAGTATTATCTGATAACATTAATAAGAAACCCCCATTAATTTAATAAGTGAAAAGAATTGAATGGTTTACAACATATTATTGTTTTATCCCCTACTAACTGATTAAATTTGACATTAAGATTATGCTTAAACTTCATATAATCCTTGATTTCGTCAAGAATGTATATCCCCTAGCTTTCTTTAAAGACATATAATCCTTGATCGCGTCAAAAATGCAAATCCTCTAGCTCCCTTTAATGACATTTAATCCTTGATCGTCTCAAGATTTATTTTCCGCCCAAAATTTTTTTTTTTTGGATGAAGCAAATCGCTATTCCCCGGAAGGGCTCATCTGGTTCATTAAAATAAATCTGAACTATCCTCGACATTATCTTTTCATATCTCATTACTTATCATTCAAGAGATTAGATTGTCAAATTCACCATCACTGAAAGGCATGGAAAATAGCAGGTTATGTAGGGCCAGTTTGGTTTATTTGATTAATTCAAC
>BALE034
CGTGTAAATGCCAAACTAAAAATTTGGTTTTTGCACGTTAGTACCACGCTAATGATATGGTACTATAATAGATATAGTACTAGTATTACATACTATGCTTAATACTCATTAATCGACATTCCGCTATATCATTACATACTATGCTTAATCCGCATTAATTTACTATCGACTATTTCATTACATTAAATTACTTAACCCTCATTAATATATAATCAGTAATTTCATAACATAATATTTTTCATTTAACACTATTTTATATAGTATTATCTGATAACATTAATAAGAAACCCCCATTAATTTAATAAGTGAAAAGAATTGAATGGTTAACAACATATTACTGTTTTATCCCCTACTAACTGATTAAATTTGACATTAAGATTATGCTTAAACTTCATATAATCCTTGATTTCGTCAAGAATGTATATCCCCTAGCTTTCTTTAAAGACATATAATCCTTGATCGCGTCAAAAATGCAAATCCTCTAGCTCCCTTTAATGACATTTAATCCTTGATCGTCTCAAGATTTATTTTCCGCCCAAAATTTTTTTTTTTTGGATGAAGCAAATCGCTATTCCCCGGAAGGGCTCATCTGGTTCATTAAAATAAATCTGAACTATCCTCGACATTATCTTTTCATATCTCATTACTTATCATTCAAGAGATTAGATTGTCAAATTCACCATCACTGAAAGGCATGGAAAATAGCAGGTTATGTAGGGCCAGTTTGGTTTATTTGATTAATTCAAC
>BALE035
CGTGTAAATGCCAAACTAAAAATTTGGTTTTTGCACGTTAGTACCACGCTAATGATATGGTACTATAATAGATATAGTACTAGTATTACATACTATGTTTAATACTCATTAATCGACATTCCGCTATATCATTACATACTATGCTTAATCCGCATTAATTTACTATCCACTATTTCATTACATTAAATTACTTAACCCTCATTAATATATAATCAGTAATTTCATAACATAATATTTTTCATTTAACACTATTTTATATAGTATTATCTGATAACATTAATAAGAAACCCCCATTAATTTAATAAGTGAAAAGAATTGAATGGTTTACAACATATTATTGTTTTATCCCCTACTAACTGATTAAATTTGACATTAAGATTATGCTTAAACTTCATATAATCCTTGATTTCGTCAAGAATGTATATCCCCTAGCTTTCTTTAAAGACATATAATCCTTGATCGCGTCAAAAATGCAAATCCTCTAGCTCCCTTTAATGACATTTAATCCTTGATCGTCTCAAGATTTATTTTCCGCCCAAAATTTTTTTTTTTTGGATGAAGCAAATCGCTATTCCCCGGAAGGGCTCATCTGGTTCATTAAAATAAATCTGAACTATCCTCGACATTATCTTTTCATATCTCATTACTTATCATTCAAGAGATTAGATTGTCAAATTCACCATCACTGAAAGGCATGGAAAATACCAGGTTATGTAGGGCCAGTTTGGTTTATTTGATTAATTCAAC
>BALE036
CGTGTAAATGCCAAACTAAAAATTTGGTTTTTGCACGTTAGTACCACGCTAATGATATGGTACTATAATAGATATAGTACTAGTATTACATACTATGTTTAATACTCATTAATCGACATTCCGCTATATCATTACATACTATGCTTAATCCGCATTAATTTACTATCGACTATTTCATTACATTAAATTACTTAACCCTCATTAATATATAATCAGTAATTTCATAACATAATATTTTTCATTTAACACTATTTTATATAGTATTATCTGATAACATTAATAAGAAACCCCCATTAATTTAATAAGTGAAAAGAATTGAATGGTTAACAACATATTACTGTTTTATCCCCTACTAACTGATTAAATTTGACATTAAGATTATGCTTAAACTTCATATAATCCTTGATTTCGTCAAGAATGTATATCCCCTAGCTTTCTTTAAAGACATATAATCCTTGATCGCGTCAAAAATGCAAATCCTCTAGCTCCCTTTAATGACATTTAATCCTTGATCGTCTCAAGATTTATTTTCCGCCCAAAATTTTTTTTTTTTGGATGAAGCAAATCGCTATTCCCCGGAAGGGCTCATCTGGTTCATTAAAATAAATCTGAACTATCCTCGACATTATCTTTTCATATCTCATTACTTATCATTCAAGAGATTAGATTGTCAAATTCACCATCACTGAAAGGCATGGAAAATAGCAGGTTATGTAGGGCCAGTTTGGTTTATTTGATTAATTCAAC
>BALE037
CGTGTAAATGCCAAACTAAAAATTTGGTTTTTGCACGTTAGTACCACGCTAATGATATGGTACTATAATAGATATAGTACTAGTATTACATACTATGCTTAATACTCATTAATCGACATTCCGCTATATCATTACATACTATGCTTAATCCGCATTAATTTACTATCCACTATTTCATTACATTAAATTACTTAACCCTCATTAATATATAATCAGTAATTTCATAACATAATATTTTTCATTTAACACTATTTTATATAGTATTATCTGATAACATTAATAAGAAACCCCCATTAATTTAATAAGTGAAAAGAATTGAATGGTTTACAACATATTATTGTTTTATCCCCTACTAACTGATTAAATTTGACATTAAGATTATGCTTAAACTTCATATAATCCTTGATTTCGTCAAGAATGTATATCCCCTAGCTTTCTTTAAAGACATATAATCCTTGATCGCGTCAAAAATGCAAATCCTCTAGCTCCCTTTAATGACATTTAATCCTTGATCGTCTCAAGATTTATTTTCCGCCCAAAATTTTTTTTTTTTGGATGAAGCAAATCGCTATTCCCCGGAAGGGCTCATCTGGTTCATTAAAATAGATCTGAACTATCCTCGACATTATCTTTTCATATCTCATTACTTATCATTCAAGAGATTAGATTGTCAAATTCACCATCACTGAAAGGCATGGAAAATAGCAGGTTATGTAGGGCCAGTTTGGTTTATTTGATTAATTCAAC
>BALE038
CGTGTAAATGCCAAACTAAAAATTTGGTTTTTGCACGTTAGTACCACGCTAATGATATGGTACTATAATAGATATAGTACTAGTATTACATACTATGTTTAATACTCATTAATCGACATTCCGCTATATCATTACATACTATGCTTAATCCGCATTAATTTACTATCGACTATTTCATTACATTAAATTACTTAACCCTCATTAATATATAATCAGTAATTTCATAACATAATATTTTTCATTTAACACTATTTTATATAGTATTATCTGATAACATTAATAAGAAACCCCCATTAATTTAATAAGTGAAAAGAATTGAATGGTTAACAACATATTACTGTTTTATCCCCTACTAACTGATTAAATTTGACATTAAGATTATGCTTAAACTTCATATAATCCTTGATTTCGTCAAGAATGTATATCCCCTAGCTTTCTTTAAAGACATATAATCCTTGATCGCGTCAAAAATGCAAATCCTCTAGCTCCCTTTAATGACATTTAATCCTTGATCGTCTCAAGATTTATTTTCCGCCCAAAATTTTTTTTTTTTGGATGAAGCAAATCGCTATTCCCCGGAAGGGCTCATCTGGTTCATTAAAATAGATCTGAACTATCCTCGACATTATCTTTTCAAATCTCATTACTTATCATTCAAGAGATTAGATTGTCAAATTCACCATCACTGAAAGGCATGGAAAATACCAGGTTATGTAGGGCCAGTTTGGTTTATTTGATTAATTCAAC
>BALE039
CGTGTAAATGCCAAACTAAAAATTTGGTTTTTGCACGTTAGTACCACGCTAATGATATGGTACTATAATAGATATAGTACTAGTATTACATACTATGTTTAATACTCATTAATCGACATTCCGCTATATCATTACATACTATGCTTAATCCGCATTAATTTACTATCCACTATTTCATTACATTAAATTACTTAACCCTCATTAATATATAATCAGTAATTTCATAACATAATATTTTTCATTTAACACTATTTTATATAGTATTATCTGATAACATTAATAAGAAACCCCCATTAATTTAATAAGTGAAAAGAATTGAATGGTTTACAACATATTATTGTTTTATCCCCTACTAACTGATTAAATTTGACATTAAGATTATGCTTAAACTTCATATAATCCTTGATTTCGTCAAGAATGTATATCCCCTAGCTTTCTTTAAAGACATATAATCCTTGATCGCGTCAAAAATGCAAATCCTCTAGCTCCCTTTAATGACATTTAATCCTTGATCGTCTCAAGATTTATTTTCCGCCCAAAATTTTTTTTTTTTGGATGAAGCAAATCGCTATTCCCCGGAAGGGCTCATCTGGTTCATTAAAATAGATCTGAACTATCCTCGACATTATCTTTTCATATCTCATTACTTATCATTCAAGAGATTAGATTGTCAAATTCACCATCACTGAAAGGCATGGAAAATAGCAGGTTATGTAGGGCCAGTTTGGTTTATTTGATTAATTCAAC
>BALE040
CGTGTAAATGCCAAACCAAAAATTTGGTTTTTGCACGTTAGTACCACGCTAATGATATGGTACTATAATAGATATAGTACTAGTATTACATACTATGCTTAATACTCATTAATCGACATTCCGCTATATCATTACATACTATGCTTAATCCGCATTAATTTACTATCGACTATTTCATTACATTAAATTACTTAACCCTCATTAATATATAATCAGTAATTTCATAACATAATATTTTTCATTTAACACTATTTTATATAGTATTATCTGATAACATTAATAAGAAACCCCCATTAATTTAATAAGTGAAAAGAATTGAATGGTTAACAACATATTACTGTTTTATCCCCTACTAACTGATTAAATTTGACATTAAGATTATGCTTAAACTTCATATAATCCTTGATTTCGTCAAGAATGTATATCCCCTAGCTTTCTTTAAAGACATATAATCCTTGATCGCGTCAAAAATGCAAATCCTCTAGCTCCCTTTAATGACATTTAATCCTTGATCGTCTCAAGATTTATTTTCCGCCCAAAATTTTTTTTTTTTGGATGAAGCAAATCGCTATTCCCCGGAAGGGCTCATCTGGTTCATTAAAATAAATCTGAACTATCCTCGACATTATCTTTTCATATCTCATTACTTATCATTCAAGAGATTAGATTGTCAAATTCACCATCACTGAAAGGCATGGAAAATAGCAGGTTATGTAGGGCCAGTTTGGTTTATTTGATTAATTCAAC
>BALE041
CGTGTAAATGCCAAACTAAAAATTTGGTTTTTGCACGTTAGTACCACGCTAATGATATGGTACTATAATAGATATAGTACTAGTATTACATACTATGCTTAATACTCATTAATCGACATTCCGCTATATCATTACATACTATGCTTAATCCGCATTAATTTACTATCGACTATTTCATTACATTAAATTACTTAACCCTCATTAATATATAATCAGTAATTTCATAACATAATATTTTTCATTTAACACTATTTTATATAGTATTATCTGATAACATTAATAAGAAACCCCCATTAATTTAATAAGTGAAAAGAATTGAATGGTTAACAACATATTACTGTTTTATCCCCTACTAACTGATTAAATTTGACATTAAGATTATGCTTAAACTTCATATAATCCTTGATTTCGTCAAGAATGTATATCCCCTAGCTTTCTTTAAAGACATATAATCCTTGATCGCGTCAAAAATGCAAATCCTCTAGCTCCCTTTAATGACATTTAATCCTTGATCGTCTCAAGATTTATTTTCCGCCCAAAATTTTTTTTTTTTGGATGAAGCAAATCGCTATTCCCCGGAAGGGCTCATCTGGTTCATTAAAATAGATCTGAACTATCCTCGACATTATCTTTTCATATCTCATTACTTATCATTCAAGAGATTAGATTGTCAAATTCACCATCACTGAAAGGCATGGAAAATAGCAGGTTATGTAGGGCCAGTTTGGTTTATTTGATTAATTCAAC
>BALE042
CGTGTAAATGCCAAACTAAAAATTTGGTTTTTGCACGTTAGTACCACGCTAATGATATGGTACTATAATAGATATAGTACTAGTATTACATACTATGTTTAATACTCATTAATCGACATTCCGCTATATCATTACATACTATGCTTAATCCGCATTAATTTACTATCCACTATTTCATTACATTAAATTACTTAACCCTCATTAATATATAATCAGTAATTTCATAACATAATATTTTTCATTTAACACTATTTTATATAATATTATCTGATAACATTAATAAGAAACCCCCATTAATTTAATAAGTGAAAAGAATTGAATGGTTTACAACATATTATTGTTTTATCCCCTACTAACTGATTAAATTTGACATTAAGATTATGCTTAAACTTCATATAATCCTTGATTTCGTCAAGAATGTATATCCCCTAGCTTTCTTTAAAGACATATAATCCTTGATCGCGTCAAAAATGCAAATCCTCTAGCTCCCTTTAATGACATTTAATCCTTGATCGTCTCAAGATTTATTTTCCGCCCAAAATTTTTTTTTTTTGGATGAAGCAAATCGCTATTCCCCGGAAGGGCTCATCTGGTTCATTAAAATAAATCTGAACTATCCTCGACATTATCTTTTCATATCTCATTACTTATCATTCAAGAGATTAGATTGTCAAATTCACCATCACTGAAAGGCATGGAAAATAGCAGGTTATGTAGGGCCAGTTTGGTTTATTTGATTAATTCAAC
>BALE043
CGTGTAAATGCCAAACTAAAAATTTGGTTTTTGCACGTTAGTACCACGCTAATGATATGGTACTATAATAGATATAGTACTAGTATTACATACTATGCTTAATACTCATTAATCGACATTCCGCTATATCATTACATACTATGCTTAATCCGCATTAATTTACTATCGACTATTTCATTACATTAAATTACTTAACCCTCATTAATATATAATCAGTAATTTCATAACATAATATTTTTCATTTAACACTATTTTATATAGTATTATCTGATAACATTAATAAGAAACCCCCATTAATTTAATAAGTGAAAAGAATTGAATGGTTAACAACATATTACTGTTTTATCCCCTACTAACTGATTAAATTTGACATTAAGATTATGCTTAAACTTCATATAATCCTTGATTTCGTCAAGAATGTATATCCCCTAGCTTTCTTTAAAGACATATAATCCTTGATCGCGTCAAAAATGCAAATCCTCTAGCTCCCTTTAATGACATTTAATCCTTGATCGTCTCAAGATTTATTTTCCGCCCAAAATTTTTTTTTTTTGGATGAAGCAAATCGCTATTCCCCGGAAGGGCTCATCTGGTTCATTAAAATAAATCTGAACTATCCTCGACATTATCTTTTCATATCTCATTACTTATCATTCAAGAGATTAGATTGTCAAATTCACCATCACTGAAAGGCATGGAAAATAGCAGGTTATGTAGGGCCAGTTTGGTTTATTTGATTAATTCAAC
>BALE044
CGTGTAAATGCCAAACTAAAAATTTGGTTTTTGCACGTTAGTACCACGCTCATGATATGGTACTATAATAGATATAGTACTAGTATTACATACTATGTTTAATACTCATTAATCGACATTCCGCTATATCATTACATACTATGCTTAATCCGCATTAATTTACTATCGACTATTTCATTACATTAAATTACTTAACCCTCATTAATATATAATCAGTAATTTCATAACATAATATTTTTCATTTAACACTATTTTATATAGTATTATCTGATAACATTAATAAGAAACCCCCATTAATTTAATAAGTGAAAAGAATTGAATGGTTAACAACATATTACTGTTTTATCCCCTACTAACTGATTAAATTTGACATTAAGATTATGCTTAAACTTCATATAATCCTTGATTTCGTCAAGAATGTATATCCCCTAGCTTTCTTTAAAGACATATAATCCTTGATCGCGTCAAAAATGCAAATCCTCTAGCTCCCTTTAATGACATTTAATCCTTGATCGTCTCAAGATTTATTTTCCGCCCAAAATTTTTTTTTTTTGGATGAAGCAAATCGCTATTCCCCGGAAGGGCTCATCTGGTTCATTAAAATAGATCTGAACTATCCTCGACATTATCTTTTCATATCTCATTACTTATCATTCAAGAGATTAGATTGTCAAATTCACCATCACTGAAAGGCATGGAAAATAGCAGGTTATGTAGGGCCAGTTTGGTTTATTTGATTAATTCAAC
>BALE045
CGTGTAAATGCCAAACTAAAAATTTGGTTTTTGCACGTTAGTACCACGCTAATGATATGGTACTATAATAGATATAGTACTAGTATTACATACTATGTTTAATACTCATTAATCGACATTCCGCTATATCATTACATACTATGCTTAATCCGCATTAATTTACTATCGACTATTTCATTACATTAAATTACTTAACCCTCATTAATATATAATCAGTAATTTCATAACATAATATTTTTCATTTAACACTATTTTATATAGTATTATCTGATAACATTAATAAGAAACCCCCATTAATTTAATAAGTGAAAAGAATTGAATGGTTAACAACATATTACTGTTTTATCCCCTACTAACTGATTAAATTTGACATTAAGATTATGCTTAAACTTCATATAATCCTTGATTTCGTCAAGAATGTATATCCCCTAGCTTTCTTTAAAGACATATAATCCTTGATCGCGTCAAAAATGCAAATCCTCTAGCTCCCTTTAATGACATTTAATCCTTGATCGTCTCAAGATTTATTTTCCGCCCAAAATTTTTTTTTTTTGGATGAAGCAAATCGCTATTCCCCGGAAGGGCTCATCTGGTTCATTAAAATAGATCTGAACTATCCTCGACATTATCTTTTCATATCTCATTACTTATCATTCAAGAGATTAGATTGTCAAATTCACCATCACTGAAAGGCATGGAAAATAGCAGGTTATGTAGGGCCAGTTTGGTTTATTTGATTAATTCAAC
>BALE046
CGTGTAAATGCCAAACTAAAAATTTGGTTTTTGCACGTTAGTACCACGCTAATGATATGGTACTATAATAGATATAGTACTAGTATTACATACTATGCTTAATACTCATTAATCGACATTCCGCTATATCATTACATACTATGCTTAATCCGCATTAATTTACTATCGACTATTTCATTACATTAAATTACTTAACCCTCATTAATATATAATCAGTAATTTCATAACATAATATTTTTCATTTAACACTATTTTATATAGTATTATCTGATAACATTAATAAGAAACCCCCATTAATTTAATAAGTGAAAAGAATTGAATGGTTAACAACATATTACTGTTTTATCCCCTACTAACTGATTAAATTTGACATTAAGATTATGCTTAAACTTCATATAATCCTTGATTTCGTCAAGAATGTATATCCCCTAGCTTTCTTTAAAGACATATAATCCTTGATCGCGTCAAAAATGCAAATCCTCTAGCTCCCTTTAATGACATTTAATCCTTGATCGTCTCAAGATTTATTTTCCGCCCAAAATTTTTTTTTTTTGGATGAAGCAAATCGCTATTCCCCGGAAGGGCTCATCTGGTTCATTAAAATAGATCTGAACTATCCTCGACATTATCTTTTCATATCTCATTACTTATCATTCAAGAGATTAGATTGTCAAATTCACCATCACTGAAAGGCATGGAAAATAGCAGGTTATGTAGGGCCAGTTTGGTTTATTTGATTAATTCAAC
>BALE047
CGTGTAAATGCCAAACTAAAAATTTGGTTTTTGCACGTTAGTACCACGCTAATGATATGGTACTATAATAGATATAGTACTAGTATTACATACTATGTTTAATACTCATTAATCGACATTCCGCTATATCATTACATACTATGCTTAATCCGCATTAATTTACTATCCACTATTTCATTACATTAAATTACTTAACCCTCATTAATATATAATCAGTAATTTCATAACATAATATTTTTCATTTAACACTATTTTATATAGTATTATCTGATAACATTAATAAGAAACCCCCATTAATTTAATAAATGAAAAGAATTGAATGGTTTACAACATATTATTGTTTTATCCCCTACTAACTGATTAAATTTGACATTAAGATTATGCTTAAACTTCATATAATCCTTGATTTCGTCAAGAATGTATATCCCCTAGCTTTCTTTAAAGACATATAATCCTTGATCGCGTCAAAAATGCAAATCCTCTAGCTCCCTTTAATGACATTTAATCCTTGATCGTCTCAAGATTTATTTTCCGCCCAAAATTTTTTTTTTTTGGATGAAGCAAATCGCTATTCCCCGGAAGGGCTCATCTGGTTCATTAAAATAGATCTGAACTATCCTCGACATTATCTTTTCATATCTCATTACTTATCATTCAAGAGATTAGATTGTCAAATTCACCATCACTGAAAGGCATGGAAAATAGCAGGTTATGTAGGGCCAGTTTGGTTTATTTGATTAATTCAAC
>BALE050
CGTGTAAATGCCAAACCAAAAATTTGGTTTTTGCACGTTAGTACCACGCTAATGATATGGTACTATAATAGATATAGTACTAGTATTACATACTATGCTTAATACTCATTAATCGACATTCCGCTATATCATTACATACTATGCTTAATCCGCATTAATTTACTATCGACTATTTCATTACATTAAATTACTTAACCCTCATTAATATATAATCAGTAATTTCATAACATAATATTTTTCATTTAACACTATTTTATATAGTATTATCTGATAACATTAATAAGAAACCCCCATTAATTTAATAAGTGAAAAGAATTGAATGGTTAACAACATATTACTGTTTTATCCCCTACTAACTGATTAAATTTGACATTAAGATTATGCTTAAACTTCATATAATCCTTGATTTCGTCAAGAATGTATATCCCCTAGCTTTCTTTAAAGACATATAATCCTTGATCGCGTCAAAAATGCAAATCCTCTAGCTCCCTTTAATGACATTTAATCCTTGATCGTCTCAAGATTTATTTTCCGCCCAAAATTTTTTTTTTTTGGATGAAGCAAATCGCTATTCCCCGGAAGGGCTCATCTGGTTCATTAAAATAGATCTGAACTATCCTCGACATTATCTTTTCATATCTCATTACTTATCATTCAAGAGATTAGATTGTCAAATTCACCATCACTGAAAGGCATGGAAAATAGCAGGTTATGTAGGGCCAGTTTGGTTTATTTGATTAATTCAAC
>BALE051
CGTGTAAATGCCAAACTAAAAATTTGGTTTTTGCACGTTAGTACCACGCTAATGATATGGTACTATAATAGATATAGTACTAGTATTACATACTATGCTTAATACTCATTAATCGACATTCCGCTATATCATTACATACTATGCTTAATCCGCATTAATTTACTATCGACTATTTCATTACATTAAATTACTTAACCCTCATTAATATATAATCAGTAATTTCATAACATAATATTTTTCATTTAACACTATTTTATATAGTATTATCTGATAACATTAATAAGAAACCCCCATTAATTTAATAAGTGAAAAGAATTGAATGGTTAACAACATATTACTGTTTTATCCCCTACTAACTGATTAAATTTGACATTAAGATTATGCTTAAACTTCATATAATCCTTGATTTCGTCAAGAATGTATATCCCCTAGCTTTCTTTAAAGACATATAATCCTTGATCGCGTCAAAAATGCAAATCCTCTAGCTCCCTTTAATGACATTTAATCCTTGATCGTCTCAAGATTTATTTTCCGCCCAAAATTTTTTTTTTTTGGATGAAGCAAATCGCTATTCCCCGGAAGGGCTCATCTGGTTCATTAAAATAGATCTGAACTATCCTCGACATTATCTTTTCATATCTCATTACTTATCATTCAAGAGATTAGATTGTCAAATTCACCTTCACTGAAAGGCATGGAAAATAGCAGGTTATGTAGGGCCAGTTTGGTTTATTTGATTAATTCAAC
>BALE052
CGTGTAAATGCCAAACCAAAAATTTGGTTTTTGCACGTTAGTACCACGCTAATGATATGGTACTATAATAGATATAGTACTAGTATTACATACTATGCTTAATACTCATTAATCGACATTCCACTATATCATTACATACTATGCTTAATCCGCATTAATTTACTATCGACTATTTCATTACATTAAATTACTTAACCCTCATTAATATATAATCAGTAATTTCATAACATAATATTTTTCATTTAACACTATTTTATATAGTATTATCTGATAACATTAATAAGAAACCCCCATTAATTTAATAAGTGAAAAGAATTGAATGGTTTACAACATATTACTGTTTTATCCCCTACTAACTGATTAAATTTGACATTAAGATTATGCTTAAACTTCATATAATCCTTGATTTCGTCAAGAATGTATATCCCCTAGCTTTCTTTAAAGACATATAATCCTTGATCGCGTCAAAAATGCAAATCCTCTAGCTCCCTTTAATGACATTTAATCCTTGATCGTCTCAAGATTTATTTTCCGCCCAAAATTTTTTTTTTTTGGATGAAGCAAATCGCTATTCCCCGGAAGGGCTCATCTGGTTCATTAAAATAGATCTGAACTATCCTCGACATTATCTTTTCATATCTCATTACTTATCATTCAAGAGATTAGATTGTCAAATTCACCATCACTGAAAGGCATGGAAAATAGCAGGTTATGTAGGGCCAGTTTGGTTTATTTGATTAATTCAAC
>CADR001
CGTGTAAATGCCAAACTAAAAATTTGGTTTTTGCACGTTAGTACCACGCTAATGATATGGTACTATAATAGATATAGTACTAGTATTACATACTATGTTTAATACTCATTAATCGACATTCCGCTATATCATTACATACTATGCTTAATCCGCATTAATTTACTATCCACTATTTCATTACATTAAATTACTTAACCCTCATTAATATATAATCAGTAATTTCATAACATAATATTTTTCATTTAACACTATTTTATATAGTATTATCTGATAACATTAATAAGAAACCCCCATTAATTTAATAAGTGAAAAGAATTGAATGGTTTACAACATATTATTGTTTTATCCCCTACTAACTGATTAAATTTGACATTAAGATTATGCTTAAACTTCATATAATCCTTGATTTCGTCAAGAATGTATATCCCCTAGCTTTCTTTAAAGACATATAATCCTTGATCGCGTCAAAAATGCAAATCCTCTAGCTCCCTTTAATGACATTTAATCCTTGATCGTCTCAAGATTTATTTTCCGCCCAAAATTTTTTTTTTTTGGATGAAGCAAATCGCTATTCCCCGGAAGGGCTCATCTGGTTCATTAAAATAAATCTGAACTATCCTCGACATTATCTTTTCATATCTCATTACTTATCATTCAAGAGATTAGATTGTCAAATTCACCATCACTGAAAGGCATGGAAAATAGCAGGTTATGTAGGGCCAGTTTGGTTTATTTGATTAATTCAAC
>CADR002
CGTGTAAATGCCAAACCAAAAATTTGGTTTTTGCACGTTAGTACCACGCTAATGATATGGTACTATAATAGATATAGTACTAGTATTACATACTATGCTTAATACTCATTAATCGACATTCCGCTATATCATTACATACTATGCTTAATCCGCATTAATTTACTATCGACTATTTCATTACATTAAATTACTTAACCCTCATTAATATATAATCAGTAATTTCATAACATAATATTTTTCATTTAACACTATTTTATATAGTATTATCTGATAACATTAATAAGAAACCCCCATTAATTTAATAAGTGAAAAGAATTGAATGGTTAACAACATATTACTGTTTTATCCCCTACTAACTGATTAAATTTGACATTAAGATTATGCTTAAACTTCATATAATCCTTGATTTCGTCAAGAATGTATATCCCCTAGCTTTCTTTAAAGACATATAATCCTTGATCGCGTCAAAAATGCAAATCCTCTAGCTCCCTTTAATGACATTTAATCCTTGATCGTCTCAAGATTTATTTTCCGCCCAAAATTTTTTTTTTTTGGATGAAGCAAATCGCTATTCCCCGGAAGGGCTCATCTGGTTCATTAAAATAGATCTGAACTATCCTCGACATTATCTTTTCATATCTCATTACTTATCATTCAAGAGATTAGATTGTCAAATTCACCATCACTGAAAGGCATGGAAAATAGCAGGTTATGTAGGGCCAGTTTGGTTTATTTGATTAATTCAAC
>CADR003
CGTGTAAATGCCAAACTAAAAATTTGGTTTTTGCACGTTAGTACCACGCTAATGATATGGTACTATAATAGATATAGTACTAGTATTACATACTATGTTTAATACTCATTAATCGACATTCCGCTATATCATTACATACTATGCTTAATCCGCATTAATTTACTATCGACTATTTCATTACATTAAATTACTTAACCCTCATTAATATATAATCAGTAATTTCATAACATAATATTTTTCATTTAACACTATTTTATATAGTATTATCTGATAACATTAATAAGAAACCCCCATTAATTTAATAAGTGAAAAGAATTGAATGGTTAACAACATATTACTGTTTTATCCCCTACTAACTGATTAAATTTGACATTAAGATTATGCTTAAACTTCATATAATCCTTGATTTCGTCAAGAATGTATATCCCCTAGCTTTCTTTAAAGACATATAATCCTTGATCGCGTCAAAAATGCAAATCCTCTAGCTCCCTTTAATGACATTTAATCCTTGATCGTCTCAAGATTTATTTTCCGCCCAAAATTTTTTTTTTTTGGATGAAGCAAATCGCTATTCCCCGGAAGGGCTCATCTGGTTCATTAAAATAGATCTGAACTATCCTCGACATTATCTTTTCATATCTCATTACTTATCATTCAAGAGATTAGATTGTCAAATTCACCATCACTGAAAGGCATGGAAAATAGCAGGTTATGTAGGGCCAGTTTGGTTTATTTGATTAATTCAAC
>CADR004
CGTGTAAATGCCAAACTAAAAATTTGGTTTTTGCACGTTAGTACCACGCTAATGATATGGTACTATAATAGATATAGTACTAGTATTACATACTATGCTTAATACTCATTAATCGACATTCCGCTATATCATTACATACTATGCTTAATCCGCATTAATTTACTATCCACTATTTCATTACATTAAATTACTTAACCCTCATTAATATATAATCAGTAATTTCATAACATAATATTTTTCATTTAACACTATTTTATATAGTATTATCTGATAACATTAATAAGAAACCCCCATTAATTTAATAAGTGAAAAGAATTGAATGGTTTACAACATATTATTGTTTTATCCCCTACTAACTGATTAAATTTGACATTAAGATTATGCTTAAACTTCATATAATCCTTGATTTCGTCAAGAATGTATATCCCCTAGCTTTCTTTAAAGACATATAATCCTTGATCGCGTCAAAAATGCAAATCCTCTAGCTCCCTTTAATGACATTTAATCCTTGATCGTCTCAAGATTTATTTTCCGCCCAAAATTTTTTTTTTTTGGATGAAGCAAATCGCTATTCCCCGGAAGGGCTCATCTGGTTCATTAAAATAGATCTGAACTATCCTCGACATTATCTTTTCATATCTCATTACTTATCATTCAAGAGATTAGATTGTCAAATTCACCATCACTGAAAGGCATGGAAAATAGCAGGTTATGTAGGGCCAGTTTGGTTTATTTGATTAATTCAAC
>CADR005
CGTGTAAATGCCAAACTAAAAATTTGGTTTTTGCACGTTAGTACCACGCTAATGATATGGTACTATAATAGATATAGTACTAGTATTACATACTATGTTTAATACTCATTAATCGACATTCCGCTATATCATTACATACTATGCTTAATCCGCATTAATTTACTATCGACTATTTCATTACATTAAATTACTTAACCCTCATTAATATATAATCAGTAATTTCATAACATAATATTTTTCATTTAACACTATTTTATATAGTATTATCTGATAACATTAATAAGAAACCCCCATTAATTTAATAAGTGAAAAGAATTGAATGGTTAACAACATATTACTGTTTTATCCCCTACTAACTGATTAAATTTGACATTAAGATTATGCTTAAACTTCATATAATCCTTGATTTCGTCAAGAATGTATATCCCCTAGCTTTCTTTAAAGACATATAATCCTTGATCGCGTCAAAAATGCAAATCCTCTAGCTCCCTTTAATGACATTTAATCCTTGATCGTCTCAAGATTTATTTTCCGCCCAAAATTTTTTTTTTTTGGATGAAGCAAATCGCTATTCCCCGGAAGGGCTCATCTGGTTCATTAAAATAAATCTGAACTATCCTCGACATTATCTTTTCATATCTCATTACTTATCATTCAAGAGATTAGATTGTCAAATTCACCATCACTGAAAGGCATGGAAAATAGCAGGTTATGTAGGGCCAGTTTGGTTTATTTGATTAATTCAAC
>CADR006
CGTGTAAATGCCAAACTAAAAATTTGGTTTTTGCACGTTAGTACCACGCTAATGATATGGTACTATAATAGATATAGTACTAGTATTACATACTATGTTTAATACTCATTAATCGACATTCCGCTATATCATTACATACTATGCTTAATCCGCATTAATTTACTATCCACTATTTCATTACATTAAATTACTTAACCCTCATTAATATATAATCAGTAATTTCATAACATAATATTTTTCATTTAACACTATTTTATATAATATTATCTGATAACATTAATAAGAAACCCCCATTAATTTAATAAGTGAAAAGAATTGAATGGTTTACAACATATTATTGTTTTATCCCCTACTAACTGATTAAATTTGACATTAAGATTATGCTTAAACTTCATATAATCCTTGATTTCGTCAAGAATGTATATCCCCTAGCTTTCTTTAAAGACATATAATCCTTGATCGCGTCAAAAATGCAAATCCTCTAGCTCCCTTTAATGACATTTAATCCTTGATCGTCTCAAGATTTATTTTCCGCCCAAAATTTTTTTTTTTTGGATGAAGCAAATCGCTATTCCCCGGAAGGGCTCATCTGGTTCATTAAAATAGATCTGAACTATCCTCGACATTATCTTTTCATATCTCATTACTTATCATTCAAGAGATTAGATTGTCAAATTCACCATCACTGAAAGGCATGGAAAATAGCAGGTTATGTAGGGCCAGTTTGGTTTATTTGATTAATTCAAC
>CADR007
CGTGTAAATGCCAAACCAAAAATTTGGTTTTTGCACGTTAGTACCACGCTAATGATATGGTACTATAATAGATATAGTACTAGTATTACATACTATGCTTAATACTCATTAATCGACATTCCGCTATATCATTACATACTATGCTTAATCCGCATTAATTTACTATCGACTATTTCATTACATTAAATTACTTAACCCTCATTAATATATAATCAGTAATTTCATAACATAATATTTTTCATTTAACACTATTTTATATAGTATTATCTGATAACATTAATAAGAAACCCCCATTAATTTAATAAGTGAAAAGAATTGAATGGTTAACAACATATTACTGTTTTATCCCCTACTAACTGATTAAATTTGACATTAAGATTATGCTTAAACTTCATATAATCCTTGATTTCGTCAAGAATGTATATCCCCTAGCTTTCTTTAAAGACATATAATCCTTGATCGCGTCAAAAATGCAAATCCTCTAGCTCCCTTTAATGACATTTAATCCTTGATCGTCTCAAGATTTATTTTCCGCCCAAAATTTTTTTTTTTTGGATGAAGCAAATCGCTATTCCCCGGAAGGGCTCATCTGGTTCATTAAAATAAATCTGAACTATCCTCGACATTATCTTTTCATATCTCATTACTTATCATTCAAGAGATTAGATTGTCAAATTCACCATCACTGAAAGGCATGGAAAATAGCAGGTTATGTAGGGCCAGTTTGGTTTATTTGATTAATTCAAC
>CADR008
CGTGTAAATGCCAAACTAAAAATTTGGTTTTTGCACGTTAGTACCACGCTAATGATATGGTACTATAATAGATATAGTACTAGTATTACATACTATGTTTAATACTCATTAATCGACATTCCGCTATATCATTACATACTATGCTTAATCCGCATTAATTTACTATCGACTATTTCATTACATTAAATTACTTAACCCTCATTAATATATAATCAGTAATTTCATAACATAATATTTTTCATTTAACACTATTTTATATAGTATTATCTGATAACATTAATAAGAAACCCCCATTAATTTAATAAGTGAAAAGAATTGAATGGTTAACAACATATTACTGTTTTATCCCCTACTAACTGATTAAATTTGACATTAAGATTATGCTTAAACTTCATATAATCCTTGATTTCGTCAAGAATGTATATCCCCTAGCTTTCTTTAAAGACATATAATCCTTGATCGCGTCAAAAATGCAAATCCTCTAGCTCCCTTTAATGACATTTAATCCTTGATCGTCTCAAGATTTATTTTCCGCCCAAAATTTTTTTTTTTTGGATGAAGCAAATCGCTATTCCCCGGAAGGGCTCATCTGGTTCATTAAAATAAATCTGAACTATCCTCGACATTATCTTTTCATATCTCATTACTTATCATTCAAGAGATTAGATTGTCAAATTCACCATCACTGAAAGGCATGGAAAATAGCAGGTTATGTAGGGCCAGTTTGGTTTATTTGATTAATTCAAC
>CADR009
CGTGTAAATGCCAAACCAAAAATTTGGTTTTTGCACGTTAGTACCACGCTAATGATATGGTACTATAATAGATATAGTACTAGTATTACATACTATGCTTAATACTCATTAATCGACATTCCGCTATATCATTACATACTATGCTTAATCCGCATTAATTTACTATCGACTATTTCATTACATTAAATTACTTAACCCTCATTAATATATAATCAGTAATTTCATAACATAATATTTTTCATTTAACACTATTTTATATAGTATTATCTGATAACATTAATAAGAAACCCCCATTAATTTAATAAGTGAAAAGAATTGAATGGTTAACAACATATTACTGTTTTATCCCCTACTAACTGATTAAATTTGACATTAAGATTATGCTTAAACTTCATATAATCCTTGATTTCGTCAAGAATGTATATCCCCTAGCTTTCTTTAAAGACATATAATCCTTGATCGCGTCAAAAATGCAAATCCTCTAGCTCCCTTTAATGACATTTAATCCTTGATCGTCTCAAGATTTATTTTCCGCCCAAAATTTTTTTTTTTTGGATGAAGCAAATCGCTATTCCCCGGAAGGGCTCATCTGGTTCATTAAAATAGATCTGAACTATCCTCGACATTATCTTTTCATATCTCATTACTTATCATTCAAGAGATTAGATTGTCAAATTCACCATCACTGAAAGGCATGGAAAATAGCAGGTTATGTAGGGCCAGTTTGGTTTATTTGATTAATTCAAC
>CADR010
CGTGTAAATGCCAAACTAAAAATTTGGTTTTTGCACGTTAGTACCACGCTAATGATATGGTACTATAATAGATATAGTACTAGTATTACATACTATGCTTAATACTCATTAATCGACATTCCACTATATCATTACATACTATGCTTAATCCGCATTAATTTACTATCCACTATTTCATTACATTAAATTACTTAACCCTCATTAATATATAATCAGTAATTTCATAACATAATATTTTTCATTTAACACTATTTTATATAGTATTATCTGATAACATTAATAAGAAACCCCCATTAATTTAATAAGTGAAAAGAATTGAATGGTTTACAACATATTATTGTTTTATCCCCTACTAACTGATTAAATTTGACATTAAGATTATGCTTAAACTTCATATAATCCTTGATTTCGTCAAGAATGTATATCCCCTAGCTTTCTTTAAAGACATATAATCCTTGATCGCGTCAAAAATGCAAATCCTCTAGCTCCCTTTAATGACATTTAATCCTTGATCGTCTCAAGATTTATTTTCCGCCCAAAATTTTTTTTTTTTGGATGAAGCAAATCGCTATTCCCCGGAAGGGCTCATCTGGTTCATTAAAATAAATCTGAACTATCCTCGACATTATCTTTTCATATCTCATTACTTATCATTCAAGAGATTAGATTGTCAAATTCACCATCACTGAAAGGCATGGAAAATAGCAGGTTATGTAGGGCCAGTTTGGTTTATTTGATTAATTCAAC
>CADR011
CGTGTAAATGCCAAACTAAAAATTTGGTTTTTGCACGTTAGTACCACGCTAATGATATGGTACTATAATAGATATAGTACTAGTATTACATACTATGCTTAATACTCATTAATCGACATTCCACTATATCATTACATACTATGCTTAATCCGCATTAATTTACTATCCACTATTTCATTACATTAAATTACTTAACCCTCATTAATATATAATCAGTAATTTCATAACATAATATTTTTCATTTAACACTATTTTATATAGTATTATCTGATAACATTAATAAGAAACCCCCATTAATTTAATAAGTGAAAAGAATTGAATGGTTTACAACATATTATTGTTTTATCCCCTACTAACTGATTAAATTTGACATTAAGATTATGCTTAAACTTCATATAATCCTTGATTTCGTCAAGAATGTATATCCCCTAGCTTTCTTTAAAGACATATAATCCTTGATCGCGTCAAAAATGCAAATCCTCTAGCTCCCTTTAATGACATTTAATCCTTGATCGTCTCAAGATTTATTTTCCGCCCAAAATTTTTTTTTTTTGGATGAAGCAAATCGCTATTCCCCGGAAGGGCTCATCTGGTTCATTAAAATAGATCTGAACTATCCTCGACATTATCTTTTCATATCTCATTACTTATCATTCAAGAGATTAGATTGTCAAATTCACCATCACTGAAAGGCATGGAAAATAGCAGGTTATGTAGGGCCAGTTTGGTTTATTTGATTAATTCAAC
>CADR012
CGTGTAAATGCCAAACTAAAAATTTGGTTTTTGCACGTTAGTACCACGCTAATGATATGGTACTATAATAGATATAGTACTAGTATTACATACTATGCTTAATACTCATTAATCGACATTCCGCTATATCATTACATACTATGCTTAATCCGCATTAATTTACTATCGACTATTTCATTACATTAAATTACTTAACCCTCATTAATATATAATCAGTAATTTCATAACATAATATTTTTCATTTAACACTATTTTATATAGTATTATCTGATAACATTAATAAGAAACCCCCATTAATTTAATAAGTGAAAAGAATTGAATGGTTAACAACATATTACTGTTTTATCCCCTACTAACTGATTAAATTTGACATTAAGATTATGCTTAAACTTCATATAATCCTTGATTTCGTCAAGAATGTATATCCCCTAGCTTTCTTTAAAGACATATAATCCTTGATCGCGTCAAAAATGCAAATCCTCTAGCTCCCTTTAATGACATTTAATCCTTGATCGTCTCAAGATTTATTTTCCGCCCAAAATTTTTTTTTTTTGGATGAAGCAAATCGCTATTCCCCGGAAGGGCTCATCTGGTTCATTAAAATAGATCTGAACTATCCTCGACATTATCTTTTCATATCTCATTACTTATCATTCAAGAGATTAGATTGTCAAATTCACCATCACTGAAAGGCATGGAAAATAGCAGGTTATGTAGGGCCAGTTTGGTTTATTTGATTAATTCAAC
>CADR013
CGTGTAAATGCCAAACTAAAAATTTGGTTTTTGCACGTTAGTACCACGCTAATGATATGGTACTATAATAGATATAGTACTAGTATTACATACTATGCTTAATACTCATTAATCGACATTCCGCTATATCATTACATACTATGCTTAATCCGCATTAATTTACTATCGACTATTTCATTACATTAAATTACTTAACCCTCATTAATATATAATCAGTAATTTCATAACATAATATTTTTCATTTAACACTATTTTATATAGTATTATCTGATAACATTAATAAGAAACCCCCATTAATTTAATAAGTGAAAAGAATTGAATGGTTAACAACATATTACTGTTTTATCCCCTACTAACTGATTAAATTTGACATTAAGATTATGCTTAAACTTCATATAATCCTTGATTTCGTCAAGAATGTATATCCCCTAGCTTTCTTTAAAGACATATAATCCTTGATCGCGTCAAAAATGCAAATCCTCTAGCTCCCTTTAATGACATTTAATCCTTGATCGTCTCAAGATTTATTTTCCGCCCAAAATTTTTTTTTTTTGGATGAAGCAAATCGCTATTCCCCGGAAGGGCTCATCTGGTTCATTAAAATAGATCTGAACTATCCTCGACATTATCTTTTCATATCTCATTACTTATCATTCAAGAGATTAGATTGTCAAATTCACCATCACTGAAAGGCATGGAAAATAGCAGGTTATGTAGGGCCAGTTTGGTTTATTTGATTAATTCAAC
>CADR014
CGTGTAAATGCCAAACCAAAAATTTGGTTTTTGCACGTTAGTACCACGCTAATGATATGGTACTATAATAGATATAGTACTAGTATTACATACTATGCTTAATACTCATTAATCGACATTCCACTATATCATTACATACTATGCTTAATCCGCATTAATTTACTATCGACTATTTCATTACATTAAATTACTTAACCCTCATTAATATATAATCAGTAATTTCATAACATAATATTTTTCATTTAACACTATTTTATATAGTATTATCTGATAACATTAATAAGAAACCCCCATTAATTTAATAAGTGAAAAGAATTGAATGGTTTACAACATATTACTGTTTTATCCCCTACTAACTGATTAAATTTGACATTAAGATTATGCTTAAACTTCATATAATCCTTGATTTCGTCAAGAATGTATATCCCCTAGCTTTCTTTAAAGACATATAATCCTTGATCGCGTCAAAAATGCAAATCCTCTAGCTCCCTTTAATGACATTTAATCCTTGATCGTCTCAAGATTTATTTTCCGCCCAAAATTTTTTTTTTTTGGATGAAGCAAATCGCTATTCCCCGGAAGGGCTCATCTGGTTCATTAAAATAGATCTGAACTATCCTCGACATTATCTTTTCATATCTCATTACTTATCATTCAAGAGATTAGATTGTCAAATTCACCATCACTGAAAGGCATGGAAAATAGCAGGTTATGTAGGGCCAGTTTGGTTTATTTGATTAATTCAAC
>CADR015
CGTGTAAATGCCAAACTAAAAATTTGGTTTTTGCACGTTAGTACCACGCTAATGATATGGTACTATAATAGATATAGTACTAGTATTACATACTATGCTTAATACTCATTAATCGACATTCCGCTATATCATTACATACTATGCTTAATCCGCATTAATTTACTATCGACTATTTCATTACATTAAATTACTTAACCCTCATTAATATATAATCAGTTATTTCATAACATAATATTTTTCATTTAACACTATTTTATATAGTATTATCTGATAACATTAATAAGAAACCCCCATTAATTTAATAAGTGAAAAGAATTGAATGGTTAACAACATATTACTGTTTTATCCCCTACTAACTGATTAAATTTGACATTAAGATTATGCTTAAACTTCATATAATCCTTGATTTCGTCAAGAATGTATATCCCCTAGCTTTCTTTAAAGACATATAATCCTTGATCGCGTCAAAAATGCAAATCCTCTAGCTCCCTTTAATGACATTTAATCCTTGATCGTCTCAAGATTTATTTTCCGCCCAAAATTTTTTTTTTTTGGATGAAGCAAATCGCTATTCCCCGGAAGGGCTCATCTGGTTCATTAAAATAAATCTGAACTATCCTCGACATTATCTTTTCATATCTCATTACTTATCATTCAAGAGATTAGATTGTCAAATTCACCATCACTGAAAGGCATGGAAAATAGCAGGTTATGTAGGGCCAGTTTGGTTTATTTGATTAATTCAAC
>CADR016
CGTGTAAATGCCAAACTAAAAATTTGGTTTTTGCACGTTAGTACCACGCTAATGATATGGTACTATAATAGATATAGTACTAGTATTACATACTATGTTTAATACTCATTAATCGACATTCCGCTATATCATTACATACTATGCTTAATCCGCATTAATTTACTATCCACTATTTCATTACATTAAATTACTTAACCCTCATTAATATATAATCAGTAATTTCATAACATAATATTTTTCATTTAACACTATTTTATATAGTATTATCTGATAACATTAATAAGAAACCCCCATTAATTTAATAAGTGAAAAGAATTGAATGGTTTACAACATATTATTGTTTTATCCCCTACTAACTGATTAAATTTGACATTAAGATTATGCTTAAACTTCATATAATCCTTGATTTCGTCAAGAATGTATATCCCCTAGCTTTCTTTAAAGACATATAATCCTTGATCGCGTCAAAAATGCAAATCCTCTAGCTCCCTTTAATGACATTTAATCCTTGATCGTCTCAAGATTTATTTTCCGCCCAAAATTTTTTTTTTTTGGATGAAGCAAATCGCTATTCCCCGGAAGGGCTCATCTGGTTCATTAAAATAAATCTGAACTATCCTCGACATTATCTTTTCATATCTCATTACTTATCATTCAAGAGATTAGATTGTCAAATTCACCATCACTGAAAGGCATGGAAAATAGCAGGTTATGTAGGGCCAGTTTGGTTTATTTGATTAATTCAAC
>CADR017
CGTGTAAATGCCAAACTAAAAATTTGGTTTTTGCACGTTAGTACCACGCTAATGATATGGTACTATAATAGATATAGTACTAGTATTACATACTATGTTTAATACTCATTAATCGACATTCCGCTATATCATTACATACTATGCTTAATCCGCATTAATTTACTATCGACTATTTCATTACATTAAATTACTTAACCCTCATTAATATATAATCAGTAATTTCATAACATAATATTTTTCATTTAACACTATTTTATATAGTATTATCTGATAACATTAATAAGAAACCCCCATTAATTTAATAAGTGAAAAGAATTGAATGGTTAACAACATATTACTGTTTTATCCCCTACTAACTGATTAAATTTGACATTAAGATTATGCTTAAACTTCATATAATCCTTGATTTCGTCAAGAATGTATATCCCCTAGCTTTCTTTAAAGACATATAATCCTTGATCGCGTCAAAAATGCAAATCCTCTAGCTCCCTTTAATGACATTTAATCCTTGATCGTCTCAAGATTTATTTTCCGCCCAAAATTTTTTTTTTTTGGATGAAGCAAATCGCTATTCCCCGGAAGGGCTCATCTGGTTCATTAAAATAAATCTGAACTATCCTCGACATTATCTTTTCATATCTCATTACTTATCATTCAAGAGATTAGATTGTCAAATTCACCATCACTGAAAGGCATGGAAAATAGCAGGTTATGTAGGGCCAGTTTGGTTTATTTGATTAATTCAAC
>CADR018
CGTGTAAATGCCAAACTAAAAATTTGGTTTTTGCACGTTAGTACCACGCTAATGATATGGTACTATAATAGATATAGTACTAGTATTACATACTATGCTTAATACTCATTAATCGACATTCCGCTATATCATTACATACTATGCTTAATCCGCATTAATTTACTATCCACTATTTCATTACATTAAATTACTTAACCCTCATTAATATATAATCAGTAATTTCATAACATAATATTTTTCATTTAACACTATTTTATATAGTATTATCTGATAACATTAATAAGAAACCCCCATTAATTTAATAAGTGAAAAGAATTGAATGGTTTACAACATATTACTGTTTTATCCCCTACTAACTGATTAAATTTGACATTAAGATTATGCTTAAACTTCATATAATCCTTGATTTCGTCAAGAATGTATATCCCCTAGCTTTCTTTAAAGACATATAATCCTTGATCGCGTCAAAAATGCAAATCCTCTAGCTCCCTTTAATGACATTTAATCCTTGATCGTCTCAAGATTTATTTTCCGCCCAAAATTTTTTTTTTTTGGATGAAGCAAATCGCTATTCCCCGGAAGGGCTCATCTGGTTCATTAAAATAGATCTGAACTATCCTCGACATTATCTTTTCATATCTCATTACTTATCATTCAAGAGATTAGATTGTCAAATTCACCATCACTGAAAGGCATGGAAAATAGCAGGTTATGTAGGGCCAGTTTGGTTTATTTGATTAATTCAAC
>CADR019
CGTGTAAATGCCAAACCAAAAATTTGGTTTTTGCACGTTAGTACCACGCTAATGATATGGTACTATAATAGATATAGTACTAGTATTACATACTATGCTTAATACTCATTAATCGACATTCCGCTATATCATTACATACTATGCTTAATCCGCATTAATTTACTATCGACTATTTCATTACATTAAATTACTTAACCCTCATTAATATATAATCAGTAATTTCATAACATAATATTTTTCATTTAACACTATTTTATATAGTATTATCTGATAACATTAATAAGAAACCCCCATTAATTTAATAAGTGAAAAGAATTGAATGGTTAACAACATATTACTGTTTTATCCCCTACTAACTGATTAAATTTGACATTAAGATTATGCTTAAACTTCATATAATCCTTGATTTCGTCAAGAATGTATATCCCCTAGCTTTCTTTAAAGACATATAATCCTTGATCGCGTCAAAAATGCAAATCCTCTAGCTCCCTTTAATGACATTTAATCCTTGATCGTCTCAAGATTTATTTTCCGCCCAAAATTTTTTTTTTTTGGATGAAGCAAATCGCTATTCCCCGGAAGGGCTCATCTGGTTCATTAAAATAGATCTGAACTATCCTCGACATTATCTTTTCATATCTCATTACTTATCATTCAAGAGATTAGATTGTCAAATTCACCATCACTGAAAGGCATGGAAAATAGCAGGTTATGTAGGGCCAGTTTGGTTTATTTGATTAATTCAAC
>CADR020
CGTGTAAATGCCAAACCAAAAATTTGGTTTTTGCACGTTAGTACCACGCTAATGATATGGTACTATAATAGATATAGTACTAGTATTACATACTATGCTTAATACTCATTAATCGACATTCCGCTATATCATTACATACTATGCTTAATCCGCATTAATTTACTATCGACTATTTCATTACATTAAATTACTTAACCCTCATTAATATATAATCAGTAATTTCATAACATAATATTTTTCATTTAACACTATTTTATATAGTATTATCTGATAACATTAATAAGAAACCCCCATTAATTTAATAAGTGAAAAGAATTGAATGGTTAACAACATATTACTGTTTTATCCCCTACTAACTGATTAAATTTGACATTAAGATTATGCTTAAACTTCATATAATCCTTGATTTCGTCAAGAATGTATATCCCCTAGCTTTCTTTAAAGACATATAATCCTTGATCGCGTCAAAAATGCAAATCCTCTAGCTCCCTTTAATGACATTTAATCCTTGATCGTCTCAAGATTTATTTTCCGCCCAAAATTTTTTTTTTTTGGATGAAGCAAATCGCTATTCCCCGGAAGGGCTCATCTGGTTCATTAAAATAGATCTGAACTATCCTCGACATTATCTTTTCATATCTCATTACTTATCATTCAAGAGATTAGATTGTCAAATTCACCATCACTGAAAGGCATGGAAAATAGCAGGTTATGTAGGGCCAGTTTGGTTTATTTGATTAATTCAAC
>CADR021
CGTGTAAATGCCAAACTAAAAATTTGGTTTTTGCACGTTAGTACCACGCTAATGATATGGTACTATAATAGATATAGTACTAGTATTACATACTATGTTTAATACTCATTAATCGACATTCCGCTATATCATTACATACTATGCTTAATCCGCATTAATTTACTATCCACTATTTCATTACATTAAATTACTTAACCCTCATTAATATATAATCAGTAATTTCATAACATAATATTTTTCATTTAACACTATTTTATATAGTATTATCTGATAACATTAATAAGAAACCCCCATTAATTTAATAAGTGAAAAGAATTGAATGGTTTACAACATATTATTGTTTTATCCCCTACTAACTGATTAAATTTGACATTAAGATTATGCTTAAACTTCATATAATCCTTGATTTCGTCAAGAATGTATATCCCCTAGCTTTCTTTAAAGACATATAATCCTTGATCGCGTCAAAAATGCAAATCCTCTAGCTCCCTTTAATGACATTTAATCCTTGATCGTCTCAAGATTTATTTTCCGCCCAAAATTTTTTTTTTTTGGATGAAGCAAATCGCTATTCCCCGGAAGGGCTCATCGGGTTCATTAAAATAAATCTGAACTATCCTCGACATTATCTTTTCATATCTCATTACTTATCATTCAAGAGATTAGATTGTCAAATTCACCATCACTGAAAGGCATGGAAAATAGCAGGTTATGTAGGGCCAGTTTGGTTTATTTGATTAATTCAAC
>EATL002
CGTGTAAATGCCAAACTAAAAATTTGGTTTTTGCACGTTAGTACCACGCTAATGATATGGTACTATAATAGATATAGTACTAGTATTACATACTATGCTTAATACTCATTAATCGACATTCCGCTATATCATTACATACTATGCTTAATCCGCATTAATTTACTATCGACTATTTCATTACATTAAATTACTTAACCCTCATTAATATATAATCAGTAATTTCATAACATAATATTTTTCATTTAACACTATTTTATATAGTATTATCTGATAACATTAATAAGAAACCCCCATTAATTTAATAAGTGAAAAGAATTGAATGGTTAACAACATATTACTGTTTTATCCCCTACTAACTGATTAAATTTGACATTAAGATTATGCTTAAACTTCATATAATCCTTGATTTCGTCAAGAATGTATATCCCCTAGCTTTCTTTAAAGACATATAATCCTTGATCGCGTCAAAAATGCAAATCCTCTAGCTCCCTTTAATGACATTTAATCCTTGATCGTCTCAAGATTTATTTTCCGCCCAAAATTTTTTTTTTTTGGATGAAGCAAATCGCTATTCCCCGGAAGGGCTCATCTGGTTCATTAAAATAAATCTGAACTATCCTCGACATTATCTTTTCATATCTCATTACTTATCATTCAAGAGATTAGATTGTCAAATTCACCATCACTGAAAGGCATGGAAAATAGCAGGTTATGTAGGGCCAGTTTGGTTTATTTGATTAATTCAAC
>EATL018
CGTGTAAATGCCAAACCAAAAATTTGGTTTTTGCACGTTAGTACCACGCTAATGATATGGTACTATAATAGATATAGTACTAGTATTACATACTATGCTTAATACTCATTAATCGACATTCCGCTATATCATTACATACTATGCTTAATCCGCATTAATTTACTATCCACTATTTCATTACATTAAATTACTTAACCCTCATTAATATATAATCAGTAATTTCATAACATAATATTTTTCATTTAACACTATTTTATATAGTATTATCTGATAACATTAATAAGAAACCCCCATTAATTTAATAAGTGAAAAGAATTGAATGGTTTACAACATATTACTGTTTTATCCCCTACTAACTGATTAAATTTGACATTAAGATTATGCTTAAACTTCATATAATCCTTGATTTCGTCAAGAATGTATATCCCCTAGCTTTCTTTAAAGACATATAATCCTTGATCGCGTCAAAAATGCAAATCCTCTAGCTCCCTTTAATGACATTTAATCCTTGATCGTCTCAAGATTTATTTTCCGCCCAAAATTTTTTTTTTTTGGATGAAGCAAATCGCTATTCCCCGGAAGGGCTCATCTGGTTCATTAAAATAGATCTGAACTATCCTCGACATTATCTTTTCAAATCTCATTACTTATCATTCAAGAGATTAGATTGTCAAATTCACCATCACTGAAAGGCATGGAAAATAGCAGGTTATGTAGGGCCAGTTTGGTTTATTTGATTAATTCAAC
>EATL019
CGTGTAAATGCCAAACTAAAAATTTGGTTTTTGCACGTTAGTACCACGCTAATGATATGGTACTATAATAGATATAGTACTAGTATTACATACTATGTTTAATACTCATTAATCGACATTCCGCTATATCATTACATACTATGCTTAATCCGCATTAATTTACTATCCACTATTTCATTACATTAAATTACTTAACCCTCATTAATATATAATCAGTAATTTCATAACATAATATTTTTCATTTAACACTATTTTATATAGTATTATCTGATAACATTAATAAGAAACCCCCATTAATTTAATAAGTGAAAAGAATTGAATGGTTTACAACATATTATTGTTTTATCCCCTACTAACTGATTAAATTTGACATTAAGATTATGCTTAAACTTCATATAATCCTTGATTTCGTCAAGAATGTATATCCCCTAGCTTTCTTTAAAGACATATAATCCTTGATCGCGTCAAAAATGCAAATCCTCTAGCTCCCTTTAATGACATTTAATCCTTGATCGTCTCAAGATTTATTTTCCGCCCAAAATTTTTTTTTTTTGGATGAAGCAAATCGCTATTCCCCGGAAGGGCTCATCTGGTTCATTAAAATAGATCTGAACTATCCTCGACATTATCTTTTCATATCTCATTACTTATCATTCAAGAGATTAGATTGTCAAATTCACCATCACTGAAAGGCATGGAAAATAGCAGGTTATGTAGGGCCAGTTTGGTTTATTTGATTAATTCAAC
>EATL020
CGTGTAAATGCCAAACTAAAAATTTGGTTTTTGCACGTTAGTACCACGCTAATGATATGGTACTATAATAGATATAGTACTAGTATTACATACTATGTTTAATACTCATTAATCGACATTCCGCTATATCATTACATACTATGCTTAATCCGCATTAATTTACTATCGACTATTTCATTACATTAAATTACTTAACCCTCATTAATATATAATCAATAATTTCATAACATAATATTTTTCATTTAACACTATTTTATATAGTATTATCTGATAACATTAATAAGAAACCCCCATTAATTTAATAAGTGAAAAGAATTGAATGGTTAACAACATATTACTGTTTTATCCCCTACTAACTGATTAAATTTGACATTAAGATTATGCTTAAACTTCATATAATCCTTGATTTCGTCAAGAATGTATATCCCCTAGCTTTCTTTAAAGACATATAATCCTTGATCGCGTCAAAAATGCAAATCCTCTAGCTCCCTTTAATGACATTTAATCCTTGATCGTCTCAAGATTTATTTTCCGCCCAAAATTTTTTTTTTTTGGATGAAGCAAATCGCTATTCCCCGGAAGGGCTCATCTGGTTCATTAAAATAGATCTGAACTATCCTCGACATTATCTTTTCATATCTCATTACTTATCATTCAAGAGATTAGATTGTCAAATTCACCATCACTGAAAGGCATGGAAAATAGCAGGTTATGTAGGGCCAGTTTGGTTTATTTGATTAATTCAAC
>EATL021
CGTGTAAATGCCAAACTAAAAATTTGGTTTTTGCACGTTAGTACCACGCTAATGATATGGTACTATAATAGATATAGTACTAGTATTACATACTATGTTTAATACTCATTAATCGACATTCCGCTATATCATTACATACTATGCTTAATCCGCATTAATTTACTATCCACTATTTCATTACATTAAATTACTTAACCCTCATTAATATATAATCAGTAATTTCATAACATAATATTTTTCATTTAACACTATTTTATATAGTATTATCTGATAACATTAATAAGAAACCCCCATTAATTTAATAAGTGAAAAGAATTGAATGGTTTACAACATATTATTGTTTTATCCCCTACTAACTGATTAAATTTGACATTAAGATTATGCTTAAACTTCATATAATCCTTGATTTCGTCAAGAATGTATATCCCCTAGCTTTCTTTAAAGACATATAATCCTTGATCGCGTCAAAAATGCAAATCCTCTAGCTCCCTTTAATGACATTTAATCCTTGATCGTCTCAAGATTTATTTTCCGCCCAAAATTTTTTTTTTTTGGATGAAGCAAATCGCTATTCCCCGGAAGGGCTCATCTGGTTCATTAAAATAAATCTGAACTATCCTCGACATTATCTTTTCATATCTCATTACTTATCATTCAAGAGATTAGATTGTCAAATTCACCATCACTGAAAGGCATGGAAAATAGCAGGTTATGTAGGGCCAGTTTGGTTTATTTGATTAATTCAAC
>EATL022
CGTGTAAATGCCAAACTAAAAATTTGGTTTTTGCACGTTAGTACCACGCTAATGATATGGTACTATAATAGATATAGTACTAGTATTACATACTATGCTTAATACTCATTAATCGACATTCCGCTATATCATTACATACTATGCTTAATCCGCATTAATTTACTATCCACTATTTCATTACATTAAATTACTTAACCCTCATTAATATATAATCAGTAATTTCATAACATAATATTTTTCATTTAACACTATTTTATATAATATTATCTGATAACATTAGTAAGAAACCCCCATTAATTTAATAAGTGAAAAGAATTGAATGGTTTACAACATATTATTGTTTTATCCCCTACTAACTGATTAAATTTGACATTAAGATTATGCTTAAACTTCATATAATCCTTGATTTCGTCAAGAATGTATATCCCCTAGCTTTCTTTAAAGACATATAATCCTTGATCGCGTCAAAAATGCAAATCCTCTAGCTCCCTTTAATGACATTTAATCCTTGATCGTCTCAAGATTTATTTTCCGCCCAAAATTTTTTTTTTTTGGATGAAGCAAATCGCTATTCCCCGGAAGGGCTCATCTGGTTCATTAAAATAAATCTGAACTATCCTCGACATTATCTTTTCATATCTCATTACTTATCATTCAAGAGATTAGATTGTCAAATTCACCATCACTGAAAGGCATGGAAAATAGCAGGTTATGTAGGGCCAGTTTGGTTTATTTGATTAATTCAAC
>EATL023
CGTGTAAATGCCAAACTAAAAATTTGGTTTTTGCACGTTAGTACCACGCTAATGATATGGTACTATAATAGATATAGTACTAGTATTACATACTATGTTTAATACTCATTAATCGACATTCCGCTATATCATTACATACTATGCTTAATCCGCATTAATTTACTATCCACTATTTCATTACATTAAATTACTTAACCCTCATTAATATATAATCAGTAATTTCATAACATAATATTTTTCATTTAACACTATTTTATATAGTATTATCTGATAACATTAGTAAGAAACCCCCATTAATTTAATAAGTGAAAAGAATTGAATGGTTTACAACATATTATTGTTTTATCCCCTACTAACTGATTAAATTTGACATTAAGATTATGCTTAAACTTCATATAATCCTTGATTTCGTCAAGAATGTATATCCCCTAGCTTTCTTTAAAGACATATAATCCTTGATCGCGTCAAAAATGCAAATCCTCTAGCTCCCTTTAATGACATTTAATCCTTGATCGTCTCAAGATTTATTTTCCGCCCAAAATTTTTTTTTTTTGGATGAAGCAAATCGCTATTCCCCGGAAGGGCTCATCGGGTTCATTAAAATAAATCTGAACTATCCTCGACATTATCTTTTCATATCTCATTACTTATCATTCAAGAGATTAGATTGTCAAATTCACCATCACTGAAAGGCATGGAAAATAGCAGGTTATGTAGGGCCAGTTTGGTTTATTTGATTAATTCAAC
>EATL024
CGTGTAAATGCCAAACTAAAAATTTGGTTTTTGCACGTTAGTACCACGCTAATGATATGGTACTATAATAGATATAGTACTAGTATTACATACTATGTTTAATACTCATTAATCGACATTCCGCTATATCATTACATACTATGCTTAATCCGCATTAATTTACTATCCACTATTTCATTACATTAAATTACTTAACCCTCATTAATATATAATCAGTAATTTCATAACATAATATTTTTCATTTAACACTATTTTATATAGTATTATCTGATAACATTAATAAGAAACCCCCATTAATTTAATAAGTGAAAAGAATTGAATGGTTAACAACATATTACTGTTTTATCCCCTACTAACTGATTAAATTTGACATTAAGATTATGCTTAAACTTCATATAATCCTTGATTTCGTCAAGAATGTATATCCCCTAGCTTTCTTTAAAGACATATAATCCTTGATCGCGTCAAAAATGCAAATCCTCTAGCTCCCTTTAATGACATTTAATCCTTGATCGTCTCAAGATTTATTTTCCGCCCAAAATTTTTTTTTTTTGGATGAAGCAAATCGCTATTCCCCGGAAGGGCTCATCGGGTTCATTAAAATAGATCTGAACTATCCTCGACATTATCTTTTCATATCTCATTACTTATCATTCAAGAGATTAGATTGTCAAATTCACCATCACTGAAAGGCATGGAAAATAGCAGGTTATGTAGGGCCAGTTTGGTTTATTTGATTAATTCAAC
>EATL025
CGTGTAAATGCCAAACTAAAAATTTGGTTTTTGCACGTTAGTACCACGCTAATGATATGGTACTATAATAGATATAGTACTAGTATTACATACTATGCTTAATACTCATTAATCGACATTCCGCTATATCATTACATACTATGCTTAATCCGCATTAATTTACTATCGACTATTTCATTACATTAAATTACTTAACCCTCATTAATATATAATCAGTAATTTCATAACATAATATTTTTCATTTAACACTATTTTATATAGTATTATCTGATAACATTAATAAGAAACCCCCATTAATTTAATAAGTGAAAAGAATTGAATGGTTAACAACATATTACTGTTTTATCCCCTACTAACTGATTAAATTTGACATTAAGATTATGCTTAAACTTCATATAATCCTTGATTTCGTCAAGAATGTATATCCCCTAGCTTTCTTTAAAGACATATAATCCTTGATCGCGTCAAAAATGCAAATCCTCTAGCTCCCTTTAATGACATTTAATCCTTGATCGTCTCAAGATTTATTTTCCGCCCAAAATTTTTTTTTTTTGGATGAAGCAAATCGCTATTCCCCGGAAGGGCTCATCTGGTTCATTAAAATAAATCTGAACTATCCTCGACATTATCTTTTCATATCTCATTACTTATCATTCAAGAGATTAGATTGTCAAATTCACCATCACTGAAAGGCATGGAAAATAGCAGGTTATGTAGGGCCAGTTTGGTTTATTTGATTAATTCAAC
>EATL053
CGTGTAAATGCCAAACTAAAAATTTGGTTTTTGCACGTTAGTACCACGCTAATGATATGGTACTATAATAGATATAGTACTAGTATTACATACTATGTTTAATACTCATTAATCGACATTCCGCTATATCATTACATACTATGCTTAATCCGCATTAATTTACTATCGACTATTTCATTACATTAAATTACTTAACCCTCATTAATATATAATCAGTAATTTCATAACATAATATTTTTCATTTAACACTATTTTATATAGTATTATCTGATAACATTAATAAGAAACCCCCATTAATTTAATAAGTGAAAAGAATTGAATGGTTAACAACATATTACTGTTTTATCCCCTACTAACTGATTAAATTTGACATTAAGATTATGCTTAAACTTCATATAATCCTTGATTTCGTCAAGAATGTATATCCCCTAGCTTTCTTTAAAGACATATAATCCTTGATCGCGTCAAAAATGCAAATCCTCTAGCTCCCTTTAATGACATTTAATCCTTGATCGTCTCAAGATTTATTTTCCGCCCAAAATTTTTTTTTTTTGGATGAAGCAAATCGCTATTCCCCGGAAGGGCTCATCTGGTTCATTAAAATAAATCTGAACTATCCTCGACATTATCTTTTCATATCTCATTACTTATCATTCAAGAGATTAGATTGTCAAATTCACCATCACTGAAAGGCATGGAAAATAGCAGGTTATGTAGGGCCAGTTTGGTTTATTTGATTAATTCAAC
>EATL054
CGTGTAAATGCCAAACTAAAAATTTGGTTTTTGCACGTTAGTACCACGCTAATGATATGGTACTATAATAGATATAGTACTAGTATTACATACTATGTTTAATACTCATTAATCGACATTCCGCTATATCATTACATACTATGCTTAATCCGCATTAATTTACTATCGACTATTTCATTACATTAAATTACTTAACCCTCATTAATATATAATCAGTAATTTCATAACATAATATTTTTCATTTAACACTATTTTATATAGTATTATCTGATAACATTAATAAGAAACCCCCATTAATTTAATAAGTGAAAAGAATTGAATGGTTTACAACATATTATTGTTTTATCCCCTACTAACTGATTAAATTTGACATTAAGATTATGCTTAAACTTCATATAATCCTTGATTTCGTCAAGAATGTATATCCCCTAGCTTTCTTTAAAGACATATAATCCTTGATCGCGTCAAAAATGCAAATCCTCTAGCTCCCTTTAATGACATTTAATCCTTGATCGTCTCAAGATTTATTTTCCGCCCAAAATTTTTTTTTTTTGGATGAAGCAAATCGCTATTCCCCGGAAGGGCTCATCTGGTTCATTAAAATAAATCTGAACTATCCTCGACATTATCTTTTCATATCTCATTACTTATCATTCAAGAGATTAGATTGTCAAATTCACCATCACTGAAAGGCATGGAAAATAGCAGGTTATGTAGGGCCAGTTTGGTTTATTTGATTAATTCAAC
>EATL055
CGTGTAAATGCCAAACTAAAAATTTGGTTTTTGCACGTTAGTACCACGCTAATGATATGGTACTATAATAGATATAGTACTAGTATTACATACTATGTTTAATACTCATTAATCGACATTCCGCTATATCATTACATACTATGCTTAATCCGCATTAATTTACTATCCACTATTTCATTACATTAAATTACTTAACCCTCATTAATATATAATCAGTAATTTCATAACATAATATTTTTCATTTAACACTATTTTATATAGTATTATCTGATAACATTAATAAGAAACCCCCATTAATTTAATAAGTGAAAAGAATTGAATGGTTTACAACATATTATTGTTTTATCCCCTACTAACTGATTAAATTTGACATTAAGATTATGCTTAAACTTCATATAATCCTTGATTTCGTCAAGAATGTATATCCCCTAGCTTTCTTTAAAGACATATAATCCTTGATCGCGTCAAAAATGCAAATCCTCTAGCTCCCTTTAATGACATTTAATCCTTGATCGTCTCAAGATTTATTTTCCGCCCAAAATTTTTTTTTTTTGGATGAAGCAAATCGCTATTCCCCGGAAGGGCTCATCTGGTTCATTAAAATAAATCTGAACTATCCTCGACATTATCTTTTCATATCTCATTACTTATCATTCAAGAGATTAGATTGTCAAATTCACCATCACTGAAAGGCATGGAAAATAGCAGGTTATGTAGGGCCAGTTTGGTTTATTTGATTAATTCAAC
>EATL056
CGTGTAAATGCCAAACTAAAAATTTGGTTTTTGCACGTTAGTACCACGCTAATGATATGGTACTATAATAGATATAGTACTAGTATTACATACTATGCTTAATACTCATTAATCGACATTCCGCTATATCATTACATACTATGCTTAATCCGCATTAATTTACTATCCACTATTTCATTACATTAAATTACTTAACCCTCATTAATATATAATCAGTAATTTCATAACATAATATTTTTCATTTAACACTATTTTATATAATATTATCTGATAACATTAGTAAGAAACCCCCATTAATTTAATAAGTGAAAAGAATTGAATGGTTTACAACATATTATTGTTTTATCCCCTACTAACTGATTAAATTTGACATTAAGATTATGCTTAAACTTCATATAATCCTTGATTTCGTCAAGAATGTATATCCCCTAGCTTTCTTTAAAGACATATAATCCTTGATCGCGTCAAAAATGCAAATCCTCTAGCTCCCTTTAATGACATTTAATCCTTGATCGTCTCAAGATTTATTTTCCGCCCAAAATTTTTTTTTTTTGGATGAAGCAAATCGCTATTCCCCGGAAGGGCTCATCTGGTTCATTAAAATAAATCTGAACTATCCTCGACATTATCTTTTCATATCTCATTACTTATCATTCAAGAGATTAGATTGTCAAATTCACCATCACTGAAAGGCATGGAAAATAGCAGGTTATGTAGGGCCAGTTTGGTTTATTTGATTAATTCAAC
>EATL057
CGTGTAAATGCCAAACTAAAAATTTGGTTTTTGCACGTTAGTACCACGCTAATGATATGGTACTATAATAGATATAGTACTAGTATTACATACTATGTTTAATACTCATTAATCGACATTCCGCTATATCATTACATACTATGCTTAATCCGCATTAATTTACTATCCACTATTTCATTACATTAAATTACTTAACCCTCATTAATATATAATCAGTAATTTCATAACATAATATTTTTCATTTAACACTATTTTATATAGTATTATCTGATAACATTAATAAGAAACCCCCATTAATTTAATAAGTGAAAAGAATTGAATGGTTTACAACATATTATTGTTTTATCCCCTACTAACTGATTAAATTTGACATTAAGATTATGCTTAAACTTCATATAATCCTTGATTTCGTCAAGAATGTATATCCCCTAGCTTTCTTTAAAGACATATAATCCTTGATCGCGTCAAAAATGCAAATCCTCTAGCTCCCTTTAATGACATTTAATCCTTGATCGTCTCAAGATTTATTTTCCGCCCAAAATTTTTTTTTTTTGGATGAAGCAAATCGCTATTCCCCGGAAGGGCTCATCTGGTTCATTAAAATAGATCTGAACTATCCTCGACATTATCTTTTCATATCTCATTACTTATCATTCAAGAGATTAGATTGTCAAATTCACCATCACTGAAAGGCATGGAAAATAGCAGGTTATGTAGGGCCAGTTTGGTTTATTTGATTAATTCAAC
>EATL058
CGTGTAAATGCCAAACTAAAAATTTGGTTTTTGCACGTTAGTACCACGCTAATGATATGGTACTATAATAGATATAGTACTAGTATTACATACTATGCTTAATACTCATTAATCGACATTCCGCTATATCATTACATACTATGCTTAATCCGCATTAATTTACTATCGACTATTTCATTACATTAAATTACTTAACCCTCATTAATATATAATCAGTAATTTCATAACATAATATTTTTCATTTAACACTATTTTATATAGTATTATCTGATAACATTAATAAGAAACCCCCATTAATTTAATAAGTGAAAAGAATTGAATGGTTAACAACATATTACTGTTTTATCCCCTACTAACTGATTAAATTTGACATTAAGATTATGCTTAAACTTCATATAATCCTTGATTTCGTCAAGAATGTATATCCCCTAGCTTTCTTTAAAGACATATAATCCTTGATCGCGTCAAAAATGCAAATCCTCTAGCTCCCTTTAATGACATTTAATCCTTGATCGTCTCAAGATTTATTTTCCGCCCAAAATTTTTTTTTTTTGGATGAAGCAAATCGCTATTCCCCGGAAGGGCTCATCTGGTTCATTAAAATAAATCTGAACTATCCTCGACATTATCTTTTCATATCTCATTACTTATCATTCAAGAGATTAGATTGTCAAATTCACCATCACTGAAAGGCATGGAAAATAGCAGGTTATGTAGGGCCAGTTTGGTTTATTTGATTAATTCAAC
>EATL059
CGTGTAAATGCCAAACTAAAAATTTGGTTTTTGCACGTTAGTACCACGCTAATGATATGGTACTATAATAGATATAGTACTAGTATTACATACTATGTTTAATACTCATTAATCGACATTCCGCTATATCATTACATACTATGCTTAATCCGCATTAATTTACTATCGACTATTTCATTACATTAAATTACTTAACCCTCATTAATATATAATCAGTAATTTCATAACATAATATTTTTCATTTAACACTATTTTATATAGTATTATCTGATAACATTAATAAGAAACCCCCATTAATTTAATAAGTGAAAAGAATTGAATGGTTAACAACATATTACTGTTTTATCCCCTACTAACTGATTAAATTTGACATTAAGATTATGCTTAAACTTCATATAATCCTTGATTTCGTCAAGAATGTATATCCCCTAGCTTTCTTTAAAGACATATAATCCTTGATCGCGTCAAAAATGCAAATCCTCTAGCTCCCTTTAATGACATTTAATCCTTGATCGTCTCAAGATTTATTTTCCGCCCAAAATTTTTTTTTTTTGGATGAAGCAAATCGCTATTCCCCGGAAGGGCTCATCTGGTTCATTAAAATAAATCTGAACTATCCTCGACATTATCTTTTCATATCTCATTACTTATCATTCAAGAGATTAGATTGTCAAATTCACCATCACTGAAAGGCATGGAAAATAGCAGGTTATGTAGGGCCAGTTTGGTTTATTTGATTAATTCAAC
>EATL060
CGTGTAAATGCCAAACTAAAAATTTGGTTTTTGCACGTTAGTACCACGCTAATGATATGGTACTATAATAGATATAGTACTAGTATTACATACTATGTTTAATACTCATTAATCGACATTCCGCTATATCATTACATACTATGCTTAATCCGCATTAATTTACTATCCACTATTTCATTACATTAAATTACTTAACCCTCATTAATATATAATCAGTAATTTCATAACATAATATTTTTCATTTAACACTATTTTATATAGTATTATCTGATAACATTAGTAAGAAACCCCCATTAATTTAATAAGTGAAAAGAATTGAATGGTTTACAACATATTATTGTTTTATCCCCTACTAACTGATTAAATTTGACATTAAGATTATGCTTAAACTTCATATAATCCTTGATTTCGTCAAGAATGTATATCCCCTAGCTTTCTTTAAAGACATATAATCCTTGATCGCGTCAAAAATGCAAATCCTCTAGCTCCCTTTAATGACATTTAATCCTTGATCGTCTCAAGATTTATTTTCCGCCCAAAATTTTTTTTTTTTGGATGAAGCAAATCGCTATTCCCCGGAAGGGCTCATCTGGTTCATTAAAATAGATCTGAACTATCCTCGACATTATCTTTTCATATCTCATTACTTATCATTCAAGAGATTAGATTGTCAAATTCACCATCACTGAAAGGCATGGAAAATAGCAGGTTATGTAGGGCCAGTTTGGTTTATTTGATTAATTCAAC
>EATL061
CGTGTAAATGCCAAACTAAAAATTTGGTTTTTGCACGTTAGTACCACGCTAATGATATGGTACTATAATAGATATAGTACTAGTATTACATACTATGTTTAATACTCATTAATCGACATTCCGCTATATCATTACATACTATGCTTAATCCGCATTAATTTACTATCCACTATTTCATTACATTAAATTACTTAACCCTCATTAATATATAATCAGTAATTTCATAACATAATATTTTTCATTTAACACTATTTTATATAGTATTATCTGATAACATTAATAAGAAACCCCCATTAATTTAATAAGTGAAAAGAATTGAATGGTTTACAACATATTATTGTTTTATCCCCTACTAACTGATTAAATTTGACATTAAGATTATGCTTAAACTTCATATAATCCTTGATTTCGTCAAGAATGTATATCCCCTAGCTTTCTTTAAAGACATATAATCCTTGATCGCGTCAAAAATGCAAATCCTCTAGCTCCCTTTAATGACATTTAATCCTTGATCGTCTCAAGATTTATTTTCCGCCCAAAATTTTTTTTTTTTGGATGAAGCAAATCGCTATTCCCCGGAAGGGCTCATCTGGTTCATTAAAATAAATCTGAACTATCCTCGACATTATCTTTTCATATCTCATTACTTATCATTCAAGAGATTAGATTGTCAAATTCACCATCACTGAAAGGCATGGAAAATAGCAGGTTATGTAGGGCCAGTTTGGTTTATTTGATTAATTCAAC
>EATL062
CGTGTAAATGCCAAACTAAAAATTTGGTTTTTGCACGTTAGTACCACGCTCATGATATGGTACTATAATAGATATAGTACTAGTATTACATACTATGCTTAATACTCATTAATCGACATTCCGCTATATCATTACATACTATGCTTAATCCGCATTAATTTACTATCCACTATTTCATTACATTAAATTACTTAACCCTCATTAATATATAATCAGTAATTTCATAACATAATATTTTTCATTTAACACTATTTTATATAGTATTATCTGATAACATTAATAAGAAACCCCCATTAATTTAATAAGTGAAAAGAATTGAATGGTTTACAACATATTATTGTTTTATCCCCTACTAACTGATTAAATTTGACATTAAGATTATGCTTAAACTTCATATAATCCTTGATTTCGTCAAGAATGTATATCCCCTAGCTTTCTTTAAAGACATATAATCCTTGATCGCGTCAAAAATGCAAATCCTCTAGCTCCCTTTAATGACATTTAATCCTTGATCGTCTCAAGATTTATTTTCCGCCCAAAATTTTTTTTTTTTGGATGAAGCAAATCGCTATTCCCCGGAAGGGCTCATCTGGTTCATTAAAATAAATCTGAACTATCCTCGACATTATCTTTTCATATCTCATTACTTATCATTCAAGAGATTAGATTGTCAAATTCACCATCACTGAAAGGCATGGAAAATAGCAGGTTATGTAGGGCCAGTTTGGTTTATTTGATTAATTCAAC
>EATL063
CGTGTAAATGCCAAACTAAAAATTTGGTTTTTGCACGTTAGTACCACGCTAATGATATGGTACTATAATAGATATAGTACTAGTATTACATACTATGCTTAATACTCATTAATCGACATTCCGCTATATCATTACATACTATGCTTAATCCGCATTAATTTACTATCCACTATTTCATTACATTAAATTACTTAACCCTCATTAATATATAATCAGTAATTTCATAACATAATATTTTTCATTTAACACTATTTTATATAGTATTATCTGATAACATTAGTAAGAAACCCCCATTAATTTAATAAGTGAAAAGAATTGAATGGTTTACAACATATTATTGTTTTATCCCCTACTAACTGATTAAATTTGACATTAAGATTATGCTTAAACTTCATATAATCCTTGATTTCGTCAAGAATGTATATCCCCTAGCTTTCTTTAAAGACATATAATCCTTGATCGCGTCAAAAATGCAAATCCTCTAGCTCCCTTTAATGACATTTAATCCTTGATCGTCTCAAGATTTATTTTCCGCCCAAAATTTTTTTTTTTTGGATGAAGCAAATCGCTATTCCCCGGAAGGGCTCATCTGGTTCATTAAAATAGATCTGAACTATCCTCGACATTATCTTTTCATATCTCATTACTTATCATTCAAGAGATTAGATTGTCAAATTCACCATCACTGAAAGGCATGGAAAATAGCAGGTTATGTAGGGCCAGTTTGGTTTATTTGATTAATTCAAC
>EATL064
CGTGTAAATGCCAAACTAAAAATTTGGTTTTTGCACGTTAGTACCACGCTAATGATATGGTACTATAATAGATATAGTACTAGTATTACATACTATGCTTAATACTCATTAATCGACATTCCGCTATATCATTACATACTATGCTTAATCCGCATTAATTTACTATCGACTATTTCATTACATTAAATTACTTAACCCTCATTAATATATAATCAGTAATTTCATAACATAATATTTTTCATTTAACACTATTTTATATAGTATTATCTGATAACATTAATAAGAAACCCCCATTAATTTAATAAGTGAAAAGAATTGAATGGTTAACAACATATTACTGTTTTATCCCCTACTAACTGATTAAATTTGACATTAAGATTATGCTTAAACTTCATATAATCCTTGATTTCGTCAAGAATGTATATCCCCTAGCTTTCTTTAAAGACATATAATCCTTGATCGCGTCAAAAATGCAAATCCTCTAGCTCCCTTTAATGACATTTAATCCTTGATCGTCTCAAGATTTATTTTCCGCCCAAAATTTTTTTTTTTTGGATGAAGCAAATCGCTATTCCCCGGAAGGGCTCATCTGGTTCATTAAAATAAATCTGAACTATCCTCGACATTATCTTTTCATATCTCATTACTTATCATTCAAGAGATTAGATTGTCAAATTCACCATCACTGAAAGGCATGGAAAATAGCAGGTTATGTAGGGCCAGTTTGGTTTATTTGATTAATTCAAC
>EATL065
CGTGTAAATGCCAAACTAAAAATTTGGTTTTTGCACGTTAGTACCACGCTCATGATATGGTACTATAATAGATATAGTACTAGTATTACATACTATGTTTAATACTCATTAATCGACATTCCGCTATATCATTACATACTATGCTTAATCCGCATTAATTTACTATCCACTATTTCATTACATTAAATTACTTAACCCTCATTAATATATAATCAGTAATTTCATAACATAATATTTTTCATTTAACACTATTTTATATAGTATTATCTGATAACATTAATAAGAAACCCCCATTAATTTAATAAGTGAAAAGAATTGAATGGTTTACAACATATTATTGTTTTATCCCCTACTAACTGATTAAATTTGACATTAAGATTATGCTTAAACTTCATATAATCCTTGATTTCGTCAAGAATGTATATCCCCTAGCTTTCTTTAAAGACATATAATCCTTGATCGCGTCAAAAATGCAAATCCTCTAGCTCCCTTTAATGACATTTAATCCTTGATCGTCTCAAGATTTATTTTCCGCCCAAAATTTTTTTTTTTTGGATGAAGCAAATCGCTATTCCCCGGAAGGGCTCATCTGGTTCATTAAAATAAATCTGAACTATCCTCGACATTATCTTTTCATATCTCATTACTTATCATTCAAGAGATTAGATTGTCAAATTCACCATCACTGAAAGGCATGGAAAATAGCAGGTTATGTAGGGCCAGTTTGGTTTATTTGATTAATTCAAC
>EATL066
CGTGTAAATGCCAAACTAAAAATTTGGTTTTTGCACGTTAGTACCACGCTAATGATATGGTACTATAATAGATATAGTACTAGTATTACATACTATGTTTAATACTCATTAATCGACATTCCGCTATATCATTACATACTATGCTTAATCCGCATTAATTTACTATCCACTATTTCATTACATTAAATTACTTAACCCTCATTAATATATAATCAGTAATTTCATAACATAATATTTTTCATTTAACACTATTTTATATAGTATTATCTGATAACATTAATAAGAAACCCCCATTAATTTAATAAGTGAAAAGAATTGAATGGTTTACAACATATTATTGTTTTATCCCCTACTAACTGATTAAATTTGACATTAAGATTATGCTTAAACTTCATATAATCCTTGATTTCGTCAAGAATGTATATCCCCTAGCTTTCTTTAAAGACATATAATCCTTGATCGCGTCAAAAATGCAAATCCTCTAGCTCCCTTTAATGACATTTAATCCTTGATCGTCTCAAGATTTATTTTCCGCCCAAAATTTTTTTTTTTTGGATGAAGCAAATCGCTATTCCCCGGAAGGGCTCATCTGGTTCATTAAAATAAATCTGAACTATCCTCGACATTATCTTTTCATATCTCATTACTTATCATTCAAGAGATTAGATTGTCAAATTCACCATCACTGAAAGGCATGGAAAATAGCAGGTTATGTAGGGCCAGTTTGGTTTATTTGATTAATTCAAC
>EATL067
CGTGTAAATGCCAAACTAAAAATTTGGTTTTTGCACGTTAGTACCACGCTAATGATATGGTACTATAATAGATATAGTACTAGTATTACATACTATGTTTAATACTCATTAATCGACATTCCGCTATATCATTACATACTATGCTTAATCCGCATTAATTTACTATCCACTATTTCATTACATTAAATTACTTAACCCTCATTAATATATAATCAGTAATTTCATAACATAATATTTTTCATTTAACACTATTTTATATAGTATTATCTGATAACATTAATAAGAAACCCCCATTAATTTAATAAGTGAAAAGAATTGAATGGTTTACAACATATTATTGTTTTATCCCCTACTAACTGATTAAATTTGACATTAAGATTATGCTTAAACTTCATATAATCCTTGATTTCGTCAAGAATGTATATCCCCTAGCTTTCTTTAAAGACATATAATCCTTGATCGCGTCAAAAATGCAAATCCTCTAGCTCCCTTTAATGACATTTAATCCTTGATCGTCTCAAGATTTATTTTCCGCCCAAAATTTTTTTTTTTTGGATGAAGCAAATCGCTATTCCCCGGAAGGGCTCATCTGGTTCATTAAAATAAATCTGAACTATCCTCGACATTATCTTTTCATATCTCATTACTTATCATTCAAGAGATTAGATTGTCAAATTCACCATCACTGAAAGGCATGGAAAATAGCAGGTTATGTAGGGCCAGTTTGGTTTATTTGATTAATTCAAC
>EATL068
CGTGTAAATGCCAAACTAAAAATTTGGTTTTTGCACGTTAGTACCACGCTAATGATATGGTACTATAATAGATATAGTACTAGTATTACATACTATGTTTAATACTCATTAATCGACATTCCGCTATATCATTACATACTATGCTTAATCCGCATTAATTTACTATCGACTATTTCATTACATTAAATTACTTAACCCTCATTAATATATAATCAGTAATTTCATAACATAATATTTTTCATTTAACACTATTTTATATAGTATTATCTGATAACATTAATAAGAAACCCCCATTAATTTAATAAGTGAAAAGAATTGAATGGTTTACAACATATTATTGTTTTATCCCCTACTAACTGATTAAATTTGACATTAAGATTATGCTTAAACTTCATATAATCCTTGATTTCGTCAAGAATGTATATCCCCTAGCTTTCTTTAAAGACATATAATCCTTGATCGCGTCAAAAATGCAAATCCTCTAGCTCCCTTTAATGACATTTAATCCTTGATCGTCTCAAGATTTATTTTCCGCCCAAAATTTTTTTTTTTTGGATGAAGCAAATCGCTATTCCCCGGAAGGGCTCATCTGGTTCATTAAAATAAATCTGAACTATCCTCGACATTATCTTTTCATATCTCATTACTTATCATTCAAGAGATTAGATTGTCAAATTCACCATCACTGAAAGGCATGGAAAATAGCAGGTTATGTAGGGCCAGTTTGGTTTATTTGATTAATTCAAC
>EATL069
CGTGTAAATGCCAAACTAAAAATTTGGTTTTTGCACGTTAGTACCACGCTAATGATATGGTACTATAATAGATATAGTACTAGTATTACATACTATGTTTAATACTCATTAATCGACATTCCGCTATATCATTACATACTATGCTTAATCCGCATTAATTTACTATCCACTATTTCATTACATTAAATTACTTAACCCTCATTAATATATAATCAGTAATTTCATAACATAATATTTTTCATTTAACACTATTTTATATAGTATTATCTGATAACATTAATAAGAAACCCCCATTAATTTAATAAGTGAAAAGAATTGAATGGTTTACAACATATTATTGTTTTATCCCCTACTAACTGATTAAATTTGACATTAAGATTATGCTTAAACTTCATATAATCCTTGATTTCGTCAAGAATGTATATCCCCTAGCTTTCTTTAAAGACATATAATCCTTGATCGCGTCAAAAATGCAAATCCTCTAGCTCCCTTTAATGACATTTAATCCTTGATCGTCTCAAGATTTATTTTCCGCCCAAAATTTTTTTTTTTTGGATGAAGCAAATCGCTATTCCCCGGAAGGGCTCATCTGGTTCATTAAAATAAATCTGAACTATCCTCGACATTATCTTTTCATATCTCATTACTTATCATTCAAGAGATTAGATTGTCAAATTCACCATCACTGAAAGGCATGGAAAATAGCAGGTTATGTAGGGCCAGTTTGGTTTATTTGATTAATTCAAC
>EATL070
CGTGTAAATGCCAAACTAAAAATTTGGTTTTTGCACGTTAGTACCACGCTAATGATATGGTACTATAATAGATATAGTACTAGTATTACATACTATGCTTAATACTCATTAATCGACATTCCGCTATATCATTACATACTATGCTTAATCCGCATTAATTTACTATCCACTATTTCATTACATTAAATTACTTAACCCTCATTAATATATAATCAGTAATTTCATAACATAATATTTTTCATTTAACACTATTTTATATAGTATTATCTGATAACATTAATAAGAAACCCCCATTAATTTAATAAGTGAAAAGAATTGAATGGTTTACAACATATTATTGTTTTATCCCCTACTAACTGATTAAATTTGACATTAAGATTATGCTTAAACTTCATATAATCCTTGATTTCGTCAAGAATGTATATCCCCTAGCTTTCTTTAAAGACATATAATCCTTGATCGCGTCAAAAATGCAAATCCTCTAGCTCCCTTTAATGACATTTAATCCTTGATCGTCTCAAGATTTATTTTCCGCCCAAAATTTTTTTTTTTTGGATGAAGCAAATCGCTATTCCCCGGAAGGGCTCATCTGGTTCATTAAAATAAATCTGAACTATCCTCGACATTATCTTTTCATATCTCATTACTTATCATTCAAGAGATTAGATTGTCAAATTCACCATCACTGAAAGGCATGGAAAATAGCAGGTTATGTAGGGCCAGTTTGGTTTATTTGATTAATTCAAC
>EATL071
CGTGTAAATGCCAAACTAAAAATTTGGTTTTTGCACGTTAGTACCACGCTAATGATATGGTACTATAATAGATATAGTACTAGTATTACATACTATGTTTAATACTCATTAATCGACATTCCGCTATATCATTACATACTATGCTTAATCCGCATTAATTTACTATCGACTATTTCATTACATTAAATTACTTAACCCTCATTAATATATAATCAGTAATTTCATAACATAATATTTTTCATTTAACACTATTTTATATAGTATTATCTGATAACATTAATAAGAAACCCCCATTAATTTAATAAGTGAAAAGAATTGAATGGTTAACAACATATTACTGTTTTATCCCCTACTAACTGATTAAATTTGACATTAAGATTATGCTTAAACTTCATATAATCCTTGATTTCGTCAAGAATGTATATCCCCTAGCTTTCTTTAAAGACATATAATCCTTGATCGCGTCAAAAATGCAAATCCTCTAGCTCCCTTTAATGACATTTAATCCTTGATCGTCTCAAGATTTATTTTCCGCCCAAAATTTTTTTTTTTTGGATGAAGCAAATCGCTATTCCCCGGAAGGGCTCATCTGGTTCATTAAAATAAATCTGAACTATCCTCGACATTATCTTTTCATATCTCATTACTTATCATTCAAGAGATTAAATTGTCAAATTCACCATCACTGAAAGGCATGGAAAATAGCAGGTTATGTAGGGCCAGTTTGGTTTATTTGATTAATTCAAC
>EATL072
CGTGTAAATGCCAAACTAAAAATTTGGTTTTTGCACGTTAGTACCACGCTAATGATATGGTACTATAATAGATATAGTACTAGTATTACATACTATGTTTAATACTCATTAATCGACATTCCGCTATATCATTACATACTATGCTTAATCCGCATTAATTTACTATCGACTATTTCATTACATTAAATTACTTAACCCTCATTAATATATAATCAGTAATTTCATAACATAATATTTTTCATTTAACACTATTTTATATAGTATTATCTGATAACATTAATAAGAAACCCCCATTAATTTAATAAGTGAAAAGAATTGAATGGTTAACAACATATTACTGTTTTATCCCCTACTAACTGATTAAATTTGACATTAAGATTATGCTTAAACTTCATATAATCCTTGATTTCGTCAAGAATGTATATCCCCTAGCTTTCTTTAAAGACATATAATCCTTGATCGCGTCAAAAATGCAAATCCTCTAGCTCCCTTTAATGACATTTAATCCTTGATCGTCTCAAGATTTATTTTCCGCCCAAAATTTTTTTTTTTTGGATGAAGCAAATCGCTATTCCCCGGAAGGGCTCATCTGGTTCATTAAAATAAATCTGAACTATCCTCGACATTATCTTTTCATATCTCATTACTTATCATTCAAGAGATTAGATTGTCAAATTCACCATCACTGAAAGGCATGGAAAATAGCAGGTTATGTAGGGCCAGTTTGGTTTATTTGATTAATTCAAC
>EATL073
CGTGTAAATGCCAAACTAAAAATTTGGTTTTTGCACGTTAGTACCACGCTAATGATATGGTACTATAATAGATATAGTACTAGTATTACATACTATGTTTAATACTCATTAATCGACATTCCGCTATATCATTACATACTATGCTTAATCCGCATTAATTTACTATCCACTATTTCATTACATTAAATTACTTAACCCTCATTAATATATAATCAGTAATTTCATAACATAATATTTTTCATTTAACACTATTTTATATAGTATTATCTGATAACATTAATAAGAAACCCCCATTAATTTAATAAGTGAAAAGAATTGAATGGTTTACAACATATTATTGTTTTATCCCCTACTAACTGATTAAATTTGACATTAAGATTATGCTTAAACTTCATATAATCCTTGATTTCGTCAAGAATGTATATCCCCTAGCTTTCTTTAAAGACATATAATCCTTGATCGCGTCAAAAATGCAAATCCTCTAGCTCCCTTTAATGACATTTAATCCTTGATCGTCTCAAGATTTATTTTCCGCCCAAAATTTTTTTTTTTTGGATGAAGCAAATCGCTATTCCCCGGAAGGGCTCATCTGGTTCATTAAAATAAATCTGAACTATCCTCGACATTATCTTTTCATATCTCATTACTTATCATTCAAGAGATTAGATTGTCAAATTCACCATCACTGAAAGGCATGGAAAATAGCAGGTTATGTAGGGCCAGTTTGGTTTATTTGATTAATTCAAC
>EATL074
CGTGTAAATGCCAAACTAAAAATTTGGTTTTTGCACGTTAGTACCACGCTAATGATATGGTACTATAATAGATATAGTACTAGTATTACATACTATGCTTAATACTCATTAATCGACATTCCGCTATATCATTACATACTATGCTTAATCCGCATTAATTTACTATCGACTATTTCATTACATTAAATTACTTAACCCTCATTAATATATAATCAGTAATTTCATAACATAATATTTTTCATTTAACACTATTTTATATAGTATTATCTGATAACATTAATAAGAAACCCCCATTAATTTAATAAGTGAAAAGAATTGAATGGTTAACAACATATTACTGTTTTATCCCCTACTAACTGATTAAATTTGACATTAAGATTATGCTTAAACTTCATATAATCCTTGATTTCGTCAAGAATGTATATCCCCTAGCTTTCTTTAAAGACATATAATCCTTGATCGCGTCAAAAATGCAAATCCTCTAGCTCCCTTTAATGACATTTAATCCTTGATCGTCTCAAGATTTATTTTCCGCCCAAAATTTTTTTTTTTTGGATGAAGCAAATCGCTATTCCCCGGAAGGGCTCATCTGGTTCATTAAAATAAATCTGAACTATCCTCGACATTATCTTTTCATATCTCATTACTTATCATTCAAGAGATTAAATTGTCAAATTCACCATCACTGAAAGGCATGGAAAATAGCAGGTTATGTAGGGCCAGTTTGGTTTATTTGATTAATTCAAC
>EATL075
CGTGTAAATGCCAAACTAAAAATTTGGTTTTTGCACGTTAGTACCACGCTAATGATATGGTACTATAATAGATATAGTACTAGTATTACATACTATGTTTAATACTCATTAATCGACATTCCGCTATATCATTACATACTATGCTTAATCCGCATTAATTTACTATCGACTATTTCATTACATTAAATTACTTAACCCTCATTAATATATAATCAGTAATTTCATAACATAATATTTTTCATTTAACACTATTTTATATAGTATTATCTGATAACATTAATAAGAAACCCCCATTAATTTAATAAGTGAAAAGAATTGAATGGTTTACAACATATTATTGTTTTATCCCCTACTAACTGATTAAATTTGACATTAAGATTATGCTTAAACTTCATATAATCCTTGATTTCGTCAAGAATGTATATCCCCTAGCTTTCTTTAAAGACATATAATCCTTGATCGCGTCAAAAATGCAAATCCTCTAGCTCCCTTTAATGACATTTAATCCTTGATCGTCTCAAGATTTATTTTCCGCCCAAAATTTTTTTTTTTTGGATGAAGCAAATCGCTATTCCCCGGAAGGGCTCATCTGGTTCATTAAAATAAATCTGAACTATCCTCGACATTATCTTTTCATATCTCATTACTTATCATTCAAGAGATTAGATTGTCAAATTCACCATCACTGAAAGGCATGGAAAATAGCAGGTTATGTAGGGCCAGTTTGGTTTATTTGATTAATTCAAC
>EATL076
CGTGTAAATGCCAAACTAAAAATTTGGTTTTTGCACGTTAGTACCACGCTAATGATATGGTACTATAATAGATATAGTACTAGTATTACATACTATGCTTAATACTCATTAATCGACATTCCGCTATATCATTACATACTATGCTTAATCCGCATTAATTTACTATCCACTATTTCATTACATTAAATTACTTAACCCTCATTAATATATAATCAGTAATTTCATAACATAATATTTTTCATTTAACACTATTTTATATAGTATTATCTGATAACATTAATAAGAAACCCCCATTAATTTAATAAGTGAAAAGAATTGAATGGTTTACAACATATTATTGTTTTATCCCCTACTAACTGATTAAATTTGACATTAAGATTATGCTTAAACTTCATATAATCCTTGATTTCGTCAAGAATGTATATCCCCTAGCTTTCTTTAAAGACATATAATCCTTGATCGCGTCAAAAATGCAAATCCTCTAGCTCCCTTTAATGACATTTAATCCTTGATCGTCTCAAGATTTATTTTCCGCCCAAAATTTTTTTTTTTTGGATGAAGCAAATCGCTATTCCCCGGAAGGGCTCATCTGGTTCATTAAAATAAATCTGAACTATCCTCGACATTATCTTTTCATATCTCATTACTTATCATTCAAGAGATTAGATTGTCAAATTCACCATCACTGAAAGGCATGGAAAATAGCAGGTTATGTAGGGCCAGTTTGGTTTATTTGATTAATTCAAC
>IONI011
CGTGTAAATGCCAAACCAAAAATTTGGTTTTTGCACGTTAGTACCACGCTAATGATATGGTACTATAATAGATATAGTACTAGTATTACATACTATGCTTAATACTCATTAATCGACATTCCGCTATATCATTACATACTATGCTTAATCCGCATTAATTTACTATCGACTATTTCATTACATTAAATTACTTAACCCTCATTAATATATAATCAGTAATTTCATAACATAATATTTTTCATTTAACACTATTTTATATAGTATTATCTGATAACATTAATAAGAAACCCCCATTAATTTAATAAGTGAAAAGAATTGAATGGTTAACAACATATTACTGTTTTATCCCCTACTAACTGATTAAATTTGACATTAAGATTATGCTTAAACTTCATATAATCCTTGATTTCGTCAAGAATGTATATCCCCTAGCTTTCTTTAAAGACATATAATCCTTGATCGCGTCAAAAATGCAAATCCTCTAGCTCCCTTTAATGACATTTAATCCTTGATCGTCTCAAGATTTATTTTCCGCCCAAAATTTTTTTTTTTTGGATGAAGCAAATCGCTATTCCCCGGAAGGGCTCATCTGGTTCATTAAAATAGATCTGAACTATCCTCGACATTATCTTTTCATATCTCATTACTTATCATTCAAGAGATTAGATTGTCAAATTCACCATCACTGAAAGGCATGGAAAATAGCAGGTTATGTAGGGCCAGTTTGGTTTATTTGATTAATTCAAC
>IONI012
CGTGTAAATGCCAAACCAAAAATTTGGTTTTTGCACGTTAGTACCACGCTAATGATATGGTACTATAATAGATATAGTACTAGTATTACATACTATGCTTAATACTCATTAATCGACATTCCGCTATATCATTACATACTATGCTTAATCCGCATTAATTTACTATCGACTATTTCATTACATTAAATTACTTAACCCTCATTAATATATAATCAGTAATTTCATAACATAATATTTTTCATTTAACACTATTTTATATAGTATTATCTGATAACATTAATAAGAAACCCCCATTAATTTAATAAGTGAAAAGAATTGAATGGTTAACAACATATTACTGTTTTATCCCCTACTAACTGATTAAATTTGACATTAAGATTATGCTTAAACTTCATATAATCCTTGATTTCGTCAAGAATGTATATCCCCTAGCTTTCTTTAAAGACATATAATCCTTGATCGCGTCAAAAATGCAAATCCTCTAGCTCCCTTTAATGACATTTAATCCTTGATCGTCTCAAGATTTATTTTCCGCCCAAAATTTTTTTTTTTTGGATGAAGCAAATCGCTATTCCCCGGAAGGGCTCATCTGGTTCATTAAAATAGATCTGAACTATCCTCGACATTATCTTTTCATATCTCATTACTTATCATTCAAGAGATTAGATTGTCAAATTCACCATCACTGAAAGGCATGGAAAATAGCAGGTTATGTAGGGCCAGTTTGGTTTATTTGATTAATTCAAC
>IONI013
CGTGTAAATGCCAAACTAAAAATTTGGTTTTTGCACGTTAGTACCACGCTAATGATATGGTACTATAATAGATATAGTACTAGTATTACATACTATGTTTAATACTCATTAATCGACATTCCGCTATATCATTACATACTATGCTTAATCCGCATTAATTTACTATCGACTATTTCATTACATTAAATTACTTAACCCTCATTAATATATAATCAGTAATTTCATAACATAATATTTTTCATTTAACACTATTTTATATAGTATTATCTGATAACATTAATAAGAAACCCCCATTAATTTAATAAGTGAAAAGAATTGAATGGTTAACAACATATTACTGTTTTATCCCCTACTAACTGATTAAATTTGACATTAAGATTATGCTTAAACTTCATATAATCCTTGATTTCGTCAAGAATGTATATCCCCTAGCTTTCTTTAAAGACATATAATCCTTGATCGCGTCAAAAATGCAAATCCTCTAGCTCCCTTTAATGACATTTAATCCTTGATCGTCTCAAGATTTATTTTCCGCCCAAAATTTTTTTTTTTTGGATGAAGCAAATCGCTATTCCCCGGAAGGGCTCATCTGGTTCATTAAAATAGATCTGAACTATCCTCGACATTATCTTTTCATATCTCATTACTTATCATTCAAGAGATTAGATTGTCAAATTCACCATCACTGAAAGGCATGGAAAATAGCAGGTTATGTAGGGCCAGTTTGGTTTATTTGATTAATTCAAC
>IONI014
CGTGTAAATGCCAAACTAAAAATTTGGTTTTTGCACGTTAGTACCACGCTAATGATATGGTACTATAATAGATATAGTACTAGTATTACATACTATGTTTAATACTCATTAATCGACATTCCGCTATATCATTACATACTATGCTTAATCCGCATTAATTTACTATCGACTATTTCATTACATTAAATTACTTAACCCTCATTAATATATAATCAGTAATTTCATAACATAATATTTTTCATTTAACACTATTTTATATAGTATTATCTGATAACATTAATAAGAAACCCCCATTAATTTAATAAGTGAAAAGAATTGAATGGTTAACAACATATTACTGTTTTATCCCCTACTAACTGATTAAATTTGACATTAAGATTATGCTTAAACTTCATATAATCCTTGATTTCGTCAAGAATGTATATCCCCTAGCTTTCTTTAAAGACATATAATCCTTGATCGCGTCAAAAATGCAAATCCTCTAGCTCCCTTTAATGACATTTAATCCTTGATCGTCTCAAGATTTATTTTCCGCCCAAAATTTTTTTTTTTTGGATGAAGCAAATCGCTATTCCCCGGAAGGGCTCATCTGGTTCATTAAAATAGATCTGAACTATCCTCGACATTATCTTTTCATATCTCATTACTTATCATTCAAGAGATTAGATTGTCAAATTCACCATCACTGAAAGGCATGGAAAATAGCAGGTTATGTAGGGCCAGTTTGGTTTATTTGATTAATTCAAC
>IONI015
CGTGTAAATGCCAAACTAAAAATTTGGTTTTTGCACGTTAGTACCACGCTAATGATATGGTACTATAATAGATATAGTACTAGTATTACATACTATGCTTAATACTCATTAATCGACATTCCGCTATATCATTACATACTATGCTTAATCCGCATTAATTTACTATCGACTATTTCATTACATTAAATTACTTAACCCTCATTAATATATAATCAGTAATTTCATAACATAATATTTTTCATTTAACACTATTTTATATAGTATTATCTGATAACATTAATAAGAAACCCCCATTAATTTAATAAGTGAAAAGAATTGAATGGTTAACAACATATTACTGTTTTATCCCCTACTAACTGATTAAATTTGACATTAAGATTATGCTTAAACTTCATATAATCCTTGATTTCGTCAAGAATGTATATCCCCTAGCTTTCTTTAAAGACATATAATCCTTGATCGCGTCAAAAATGCAAATCCTCTAGCTCCCTTTAATGACATTTAATCCTTGATCGTCTCAAGATTTATTTTCCGCCCAAAATTTTTTTTTTTTGGATGAAGCAAATCGCTATTCCCCGGAAGGGCTCATCTGGTTCATTAAAATAGATCTGAACTATCCTCGACATTATCTTTTCATATCTCATTACTTATCATTCAAGAGATTAGATTGTCAAATTCACCATCACTGAAAGGCATGGAAAATAGCAGGTTATGTAGGGCCAGTTTGGTTTATTTGATTAATTCAAC
>IONI016
CGTGTAAATGCCAAACTAAAAATTTGGTTTTTGCACGTTAGTACCACGCTAATGATATGGTACTATAATAGATATAGTACTAGTATTACATACTATGCTTAATACTCATTAATCGACATTCCGCTATATCATTACATACTATGCTTAATCCGCATTAATTTACTATCGACTATTTCATTACATTAAATTACTTAACCCTCATTAATATATAATCAGTAATTTCATAACATAATATTTTTCATTTAACACTATTTTATATAGTATTATCTGATAACATTAATAAGAAACCCCCATTAATTTAATAAGTGAAAAGAATTGAATGGTTAACAACATATTACTGTTTTATCCCCTACTAACTGATTAAATTTGACATTAAGATTATGCTTAAACTTCATATAATCCTTGATTTCGTCAAGAATGTATATCCCCTAGCTTTCTTTAAAGACATATAATCCTTGATCGCGTCAAAAATGCAAATCCTCTAGCTCCCTTTAATGACATTTAATCCTTGATCGTCTCAAGATTTATTTTCCGCCCAAAATTTTTTTTTTTTGGATGAAGCAAATCGCTATTCCCCGGAAGGGCTCATCTGGTTCATTAAAATAGATCTGAACTATCCTCGACATTATCTTTTCATATCTCATTACTTATCATTCAAGAGATTAGATGGTCAAATTCACCATCACTGAAAGGCATGGAAAATAGCAGGTTATGTAGGGCCAGTTTGGTTTATTTGATTAATTCAAC
>IONI017
CGTGTAAATGCCAAACTAAAAATTTGGTTTTTGCACGTTAGTACCACGCTAATGATATGGTACTATAATAGATATAGTACTAGTATTACATACTATGTTTAATACTCATTAATCGACATTCCGCTATATCATTACATACTATGCTTAATCCGCATTAATTTACTATCGACTATTTCATTACATTAAATTACTTAACCCTCATTAATATATAATCAGTAATTTCATAACATAATATTTTTCATTTAACACTATTTTATATAGTATTATCTGATAACATTAATAAGAAACCCCCATTAATTTAATAAGTGAAAAGAATTGAATGGTTAACAACATATTACTGTTTTATCCCCTACTAACTGATTAAATTTGACATTAAGATTATGCTTAAACTTCATATAATCCTTGATTTCGTCAAGAATGTATATCCCCTAGCTTTCTTTAAAGACATATAATCCTTGATCGCGTCAAAAATGCAAATCCTCTAGCTCCCTTTAATGACATTTAATCCTTGATCGTCTCAAGATTTATTTTCCGCCCAAAATTTTTTTTTTTTGGATGAAGCAAATCGCTATTCCCCGGAAGGGCTCATCTGGTTCATTAAAATAGATCTGAACTATCCTCGACATTATCTTTTCATATCTCATTACTTATCATTCAAGAGATTAGATTGTCAAATTCACCATCACTGAAAGGCATGGAAAATAGCAGGTTATGTAGGGCCAGTTTGGTTTATTTGATTAATTCAAC
>IONI018
CGTGTAAATGCCAAACCAAAAATTTGGTTTTTGCACGTTAGTACCACGCTAATGATATGGTACTATAATAGATATAGTACTAGTATTACATACTATGCTTAATACTCATTAATCGACATTCCGCTATATCATTACATACTATGCTTAATCCGCATTAATTTACTATCGACTATTTCATTACATTAAATTACTTAACCCTCATTAATATATAATCAGTAATTTCATAACATAATATTTTTCATTTAACACTATTTTATATAGTATTATCTGATAACATTAATAAGAAACCCCCATTAATTTAATAAGTGAAAAGAATTGAATGGTTAACAACATATTACTGTTTTATCCCCTACTAACTGATTAAATTTGACATTAAGATTATGCTTAAACTTCATATAATCCTTGATTTCGTCAAGAATGTATATCCCCTAGCTTTCTTTAAAGACATATAATCCTTGATCGCGTCAAAAATGCAAATCCTCTAGCTCCCTTTAATGACATTTAATCCTTGATCGTCTCAAGATTTATTTTCCGCCCAAAATTTTTTTTTTTTGGATGAAGCAAATCGCTATTCCCCGGAAGGGCTCATCTGGTTCATTAAAATAGATCTGAACTATCCTCGACATTATCTTTTCATATCTCATTACTTATCATTCAAGAGATTAGATTGTCAAATTCACCATCACTGAAAGGCATGGAAAATAGCAGGTTATGTAGGGCCAGTTTGGTTTATTTGATTAATTCAAC
>IONI019
CGTGTAAATGCCAAACTAAAAATTTGGTTTTTGCACGTTAGTACCACGCTAATGATATGGTACTATAATAGATATAGTACTAGTATTACATACTATGCTTAATACTCATTAATCGACATTCCGCTATATCATTACATACTATGCTTAATCCGCATTAATTTACTATCGACTATTTCATTACATTAAATTACTTAACCCTCATTAATATATAATCAGTAATTTCATAACATAATATTTTTCATTTAACACTATTTTATATAGTATTATCTGATAACATTAATAAGAAACCCCCATTAATTTAATAAGTGAAAAGAATTGAATGGTTAACAACATATTACTGTTTTATCCCCTACTAACTGATTAAATTTGACATTAAGATTATGCTTAAACTTCATATAATCCTTGATTTCGTCAAGAATGTATATCCCCTAGCTTTCTTTAAAGACATATAATCCTTGATCGCGTCAAAAATGCAAATCCTCTAGCTCCCTTTAATGACATTTAATCCTTGATCGTCTCAAGATTTATTTTCCGCCCAAAATTTTTTTTTTTTGGATGAAGCAAATCGCTATTCCCCGGAAGGGCTCATCTGGTTCATTAAAATAGATCTGAACTATCCTCGACATTATCTTTTCATATCTCATTACTTATCATTCAAGAGATTAGATTGTCAAATTCACCATCACTGAAAGGCATGGAAAATAGCAGGTTATGTAGGGCCAGTTTGGTTTATTTGATTAATTCAAC
>IONI020
CGTGTAAATGCCAAACTAAAAATTTGGTTTTTGCACGTTAGTACCACGCTAATGATATGGTACTATAATAGATATAGTACTAGTATTACATACTATGCTTAATACTCATTAATCGACATTCCGCTATATCATTACATACTATGCTTAATCCGCATTAATTTACTATCGACTATTTCATTACATTAAATTACTTAACCCTCATTAATATATAATCAGTAATTTCATAACATAATATTTTTCATTTAACACTATTTTATATAGTATTATCTGATAACATTAATAAGAAACCCCCATTAATTTAATAAGTGAAAAGAATTGAATGGTTAACAACATATTACTGTTTTATCCCCTACTAACTGATTAAATTTGACATTAAGATTATGCTTAAACTTCATATAATCCTTGATTTCGTCAAGAATGTATATCCCCTAGCTTTCTTTAAAGACATATAATCCTTGATCGCGTCAAAAATGCAAATCCTCTAGCTCCCTTTAATGACATTTAATCCTTGATCGTCTCAAGATTTATTTTCCGCCCAAAATTTTTTTTTTTTGGATGAAGCAAATCGCTATTCCCCGGAAGGGCTCATCTGGTTCATTAAAATAGATCTGAACTATCCTCGACATTATCTTTTCATATCTCATTACTTATCATTCAAGAGATTAGATTGTCAAATTCACCATCACTGAAGGGCATGGAAAATAGCAGGTTATGTAGGGCCAGTTTGGTTTATTTGATTAATTCAAC
>IONI021
CGTGTAAATGCCAAACTAAAAATTTGGTTTTTGCACGTTAGTACCACGCTAATGATATGGTACTATAATAGATATAGTACTAGTATTACATACTATGCTTAATACTCATTAATCGACATTCCGCTATATCATTACATACTATGCTTAATCCGCATTAATTTACTATCGACTATTTCATTACATTAAATTACTTAACCCTCATTAATATATAATCAGTAATTTCATAACATAATATTTTTCATTTAACACTATTTTATATAGTATTATCTGATAACATTAATAAGAAACCCCCATTAATTTAATAAGTGAAAAGAATTGAATGGTTAACAACATATTACTGTTTTATCCCCTACTAACTGATTAAATTTGACATTAAGATTATGCTTAAACTTCATATAATCCTTGATTTCGTCAAGAATGTATATCCCCTAGCTTTCTTTAAAGACATATAATCCTTGATCGCGTCAAAAATGCAAATCCTCTAGCTCCCTTTAATGACATTTAATCCTTGATCGTCTCAAGATTTATTTTCCGCCCAAAATTTTTTTTTTTTGGATGAAGCAAATCGCTATTCCCCGGAAGGGCTCATCTGGTTCATTAAAATAGATCTGAACTATCCTCGACATTATCTTTTCATATCTCATTACTTATCATTCAAGAGATTAGATTGTCAAATTCACCATCACTGAAAGGCATGGAAAATAGCAGGTTATGTAGGGCCAGTTTGGTTTATTTGATTAATTCAAC
>IONI022
CGTGTAAATGCCAAACTAAAAATTTGGTTTTTGCACGTTAGTACCACGCTAATGATATGGTACTATAATAGATATAGTACTAGTATTACATACTATGTTTAATACTCATTAATCGACATTCCGCTATATCATTACATACTATGCTTAATCCGCATTAATTTACTATCCACTATTTCATTACATTAAATTACTTAACCCTCATTAATATATAATCAGTAATTTCATAACATAATATTTTTCATTTAACACTATTTTATATAGTATTATCTGATAACATTAATAAGAAACCCCCATTAATTTAATAAGTGAAAAGAATTGAATGGTTTACAACATATTATTGTTTTATCCCCTACTAACTGATTAAATTTGACATTAAGATTATGCTTAAACTTCATATAATCCTTGATTTCGTCAAGAATGTATATCCCCTAGCTTTCTTTAAAGACATATAATCCTTGATCGCGTCAAAAATGCAAATCCTCTAGCTCCCTTTAATGACATTTAATCCTTGATCGTCTCAAGATTTATTTTCCGCCCAAAATTTTTTTTTTTTGGATGAAGCAAATCGCTATTCCCCGGAAGGGCTCATCTGGTTCATTAAAATAAATCTGAACTATCCTCGACATTATCTTTTCATATCTCATTACTTATCATTCAAGAGATTAGATTGTCAAATTCACCATCACTGAAAGGCATGGAAAATAGCAGGTTATGTAGGGCCAGTTTGGTTTATTTGATTAATTCAAC
>IONI023
CGTGTAAATGCCAAACTAAAAATTTGGTTTTTGCACGTTAGTACCACGCTAATGATATGGTACTATAATAGATATAGTACTAGTATTACATACTATGCTTAATACTCATTAATCGACATTCCGCTATATCATTACATACTATGCTTAATCCGCATTAATTTACTATCGACTATTTCATTACATTAAATTACTTAACCCTCATTAATATATAATCAGTAATTTCATAACATAATATTTTTCATTTAACACTATTTTATATAGTATTATCTGATAACATTAATAAGAAACCCCCATTAATTTAATAAGTGAAAAGAATTGAATGGTTAACAACATATTACTGTTTTATCCCCTACTAACTGATTAAATTTGACATTAAGATTATGCTTAAACTTCATATAATCCTTGATTTCGTCAAGAATGTATATCCCCTAGCTTTCTTTAAAGACATATAATCCTTGATCGCGTCAAAAATGCAAATCCTCTAGCTCCCTTTAATGACATTTAATCCTTGATCGTCTCAAGATTTATTTTCCGCCCAAAATTTTTTTTTTTTGGATGAAGCAAATCGCTATTCCCCGGAAGGGCTCATCTGGTTCATTAAAATAAATCTGAACTATCCTCGACATTATCTTTTCATATCTCATTACTTATCATTCAAGAGATTAGATTGTCAAATTCACCATCACTGAAAGGCATGGAAAATAGCAGGTTATGTAGGGCCAGTTTGGTTTATTTGATTAATTCAAC
>IONI025
CGTGTAAATGCCAAACTAAAAATTTGGTTTTTGCACGTTAGTACCACGCTAATGATATGGTACTATAATAGATATAGTACTAGTATTACATACTATGCTTAATACTCATTAATCGACATTCCACTATATCATTACATACTATGCTTAATCCGCATTAATTTACTATCCACTATTTCATTACATTAAATTACTTAACCCTCATTAATATATAATCAGTAATTTCATAACATAATATTTTTCATTTAACACTATTTTATATAGTATTATCTGATAACATTAATAAGAAACCCCCATTAATTTAATAAGTGAAAAGAATTGAATGGTTTACAACATATTATTGTTTTATCCCCTACTAACTGATTAAATTTGACATTAAGATTATGCTTAAACTTCATATAATCCTTGATTTCGTCAAGAATGTATATCCCCTAGCTTTCTTTAAAGACATATAATCCTTGATCGCGTCAAAAATGCAAATCCTCTAGCTCCCTTTAATGACATTTAATCCTTGATCGTCTCAAGATTTATTTTCCGCCCAAAATTTTTTTTTTTTGGATGAAGCAAATCGCTATTCCCCGGAAGGGCTCATCTGGTTCATTAAAATAAATCTGAACTATCCTCGACATTATCTTTTCATATCTCATTACTTATCATTCAAGAGATTAGATTGTCAAATTCACCATCACTGAAAGGCATGGAAAATAGCAGGTTATGTAGGGCCAGTTTGGTTTATTTGATTAATTCAAC
>LIGU018
CGTGTAAATGCCAAACTAAAAATTTGGTTTTTGCACGTTAGTACCACGCTAATGATATGGTACTATAATAGATATAGTACTAGTATTACATACTATGTTTAATACTCATTAATCGACATTCCGCTATATCATTACATACTATGCTTAATCCGCATTAATTTACTATCCACTATTTCATTACATTAAATTACTTAACCCTCATTAATATATAATCAGTAATTTCATAACATAATATTTTTCATTTAACACTATTTTATATAGTATTATCTGATAACATTAATAAGAAACCCCCATTAATTTAATAAGTGAAAAGAATTGAATGGTTTACAACATATTATTGTTTTATCCCCTACTAACTGATTAAATTTGACATTAAGATTATGCTTAAACTTCATATAATCCTTGATTTCGTCAAGAATGTATATCCCCTAGCTTTCTTTAAAGACATATAATCCTTGATCGCGTCAAAAATGCAAATCCTCTAGCTCCCTTTAATGACATTTAATCCTTGATCGTCTCAAGATTTATTTTCCGCCCAAAATTTTTTTTTTTTGGATGAAGCAAATCGCTATTCCCCGGAAGGGCTCATCTGGTTCATTAAAATAAATCTGAACTATCCTCGACATTATCTTTTCATATCTCATTACTTATCATTCAAGAGATTAGATTGTCAAATTCACCATCACTGAAAGGCATGGAAAATAGCAGGTTATGTAGGGCCAGTTTGGTTTATTTGATTAATTCAAC
>LIGU022
CGTGTAAATGCCAAACTAAAAATTTGGTTTTTGCACGTTAGTACCACGCTAATGATATGGTACTATAATAGATATAGTACTAGTATTACATACTATGTTTAATACTCATTAATCGACATTCCGCTATATCATTACATACTATGCTTAATCCGCATTAATTTACTATCCACTATTTCATTACATTAAATTACTTAACCCTCATTAATATATAATCAGTAATTTCATAACATAATATTTTTCATTTAACACTATTTTATATAGTATTATCTGATAACATTAATAAGAAACCCCCATTAATTTAATAAGTGAAAAGAATTGAATGGTTTACAACATATTATTGTTTTATCCCCTACTAACTGATTAAATTTGACATTAAGATTATGCTTAAACTTCATATAATCCTTGATTTCGTCAAGAATGTATATCCCCTAGCTTTCTTTAAAGACATATAATCCTTGATCGCGTCAAAAATGCAAATCCTCTAGCTCCCTTTAATGACATTTAATCCTTGATCGTCTCAAGATTTATTTTCCGCCCAAAATTTTTTTTTTTTGGATGAAGCAAATCGCTATTCCCCGGAAGGGCTCATCTGGTTCATTAAAATAGATCTGAACTATCCTCGACATTATCTTTTCATATCTCATTACTTATCATTCAAGAGATTAGATTGTCAAATTCACCATCACTGAAAGGCATGGAAAATAGCAGGTTATGTAGGGCCAGTTTGGTTTATTTGATTAATTCAAC
>LIGU023
CGTGTAAATGCCAAACTAAAAATTTGGTTTTTGCACGTTAGTACCACGCTAATGATATGGTACTATAATAGATATAGTACTAGTATTACATACTATGTTTAATACTCATTAATCGACATTCCGCTATATCATTACATACTATGCTTAATCCGCATTAATTTACTATCCACTATTTCATTACATTAAATTACTTAACCCTCATTAATATATAATCAGTAATTTCATAACATAATATTTTTCATTTAACACTATTTTATATAGTATTATCTGATAACATTAATAAGAAACCCCCATTAATTTAATAAGTGAAAAGAATTGAATGGTTTACAACATATTATTGTTTTATCCCCTACTAACTGATTAAATTTGACATTAAGATTATGCTTAAACTTCATATAATCCTTGATTTCGTCAAGAATGTATATCCCCTAGCTTTCTTTAAAGACATATAATCCTTGATCGCGTCAAAAATGCAAATCCTCTAGCTCCCTTTAATGACATTTAATCCTTGATCGTCTCAAGATTTATTTTCCGCCCAAAATTTTTTTTTTTTGGATGAAGCAAATCGCTATTCCCCGGAAGGGCTCATCTGGTTCATTAAAATAGATCTGAACTATCCTCGACATTATCTTTTCATATCTCATTACTTATCATTCAAGAGATTAGATTGTCAAATTCACCATCACTGAAAGGCATGGAAAATAGCAGGTTATGTAGGGCCAGTTTGGTTTATTTGATTAATTCAAC
>LIGU024
CGTGTAAATGCCAAACTAAAAATTTGGTTTTTGCACGTTAGTACCACGCTAATGATATGGTACTATAATAGATATAGTACTAGTATTACATACTATGTTTAATACTCATTAATCGACATTCCGCTATATCATTACATACTATGCTTAATCCGCATTAATTTACTATCCACTATTTCATTACATTAAATTACTTAACCCTCATTAATATATAATCAGTAATTTCATAACATAATATTTTTCATTTAACACTATTTTATATAGTATTATCTGATAACATTAATAAGAAACCCCCATTAATTTAATAAGTGAAAAGAATTGAATGGTTTACAACATATTATTGTTTTATCCCCTACTAACTGATTAAATTTGACATTAAGATTATGCTTAAACTTCATATAATCCTTGATTTCGTCAAGAATGTATATCCCCTAGCTTTCTTTAAAGACATATAATCCTTGATCGCGTCAAAAATGCAAATCCTCTAGCTCCCTTTAATGACATTTAATCCTTGATCGTCTCAAGATTTATTTTCCGCCCAAAATTTTTTTTTTTTGGATGAAGCAAATCGCTATTCCCCGGAAGGGCTCATCTGGTTCATTAAAATAGATCTGAACTATCCTCGACATTATCTTTTCATATCTCATTACTTATCATTCAAGAGATTAGATTGTCAAATTCACCATCACTGAAAGGCATGGAAAATAGCAGGTTATGTAGGGCCAGTTTGGTTTATTTGATTAATTCAAC
>LIGU025
CGTGTAAATGCCAAACTAAAAATTTGGTTTTTGCACGTTAGTACCACGCTAATGATATGGTACTATAATAGATATAGTACTAGTATTACATACTATGTTTAATACTCATTAATCGACATTCCGCTATATCATTACATACTATGCTTAATCCGCATTAATTTACTATCCACTATTTCATTACATTAAATTACTTAACCCTCATTAATATATAATCAGTAATTTCATAACATAATATTTTTCATTTAACACTATTTTATATAGTATTATCTGATAACATTAGTAAGAAACCCCCATTAATTTAATAAGTGAAAAGAATTGAATGGTTTACAACATATTATTGTTTTATCCCCTACTAACTGATTAAATTTGACATTAAGATTATGCTTAAACTTCATATAATCCTTGATTTCGTCAAGAATGTATATCCCCTAGCTTTCTTTAAAGACATATAATCCTTGATCGCGTCAAAAATGCAAATCCTCTAGCTCCCTTTAATGACATTTAATCCTTGATCGTCTCAAGATTTATTTTCCGCCCAAAATTTTTTTTTTTTGGATGAAGCAAATCGCTATTCCCCGGAAGGGCTCATCTGGTTCATTAAAATAAATCTGAACTATCCTCGACATTATCTTTTCATATCTCATTACTTATCATTCAAGAGATTAGATTGTCAAATTCACCATCACTGAAAGGCATGGAAAATAGCAGGTTATGTAGGGCCAGTTTGGTTTATTTGATTAATTCAAC
>LIGU029
CGTGTAAATGCCAAACTAAAAATTTGGTTTTTGCACGTTAGTACCACGCTAATGATATGGTACTATAATAGATATAGTACTAGTATTACATACTATGCTTAATACTCATTAATCGACATTCCGCTATATCATTACATACTATGCTTAATCCGCATTAATTTACTATCGACTATTTCATTACATTAAATTACTTAACCCTCATTAATATATAATCAGTAATTTCATAACATAATATTTTTCATTTAACACTATTTTATATAGTATTATCTGATAACATTAATAAGAAACCCCCATTAATTTAATAAGTGAAAAGAATTGAATGGTTAACAACATATTACTGTTTTATCCCCTACTAACTGATTAAATTTGACATTAAGATTATGCTTAAACTTCATATAATCCTTGATTTCGTCAAGAATGTATATCCCCTAGCTTTCTTTAAAGACATATAATCCTTGATCGCGTCAAAAATGCAAATCCTCTAGCTCCCTTTAATGACATTTAATCCTTGATCGTCTCAAGATTTATTTTCCGCCCAAAATTTTTTTTTTTTGGATGAAGCAAATCGCTATTCCCCGGAAGGGCTCATCTGGTTCATTAAAATAGATCTGAACTATCCTCGACATTATCTTTTCATATCTCATTACTTATCATTCAAGAGATTAGATTGTCAAATTCACCATCACTGAAAGGCATGGAAAATAGCAGGTTATGTAGGGCCAGTTTGGTTTATTTGATTAATTCAAC
>LIGU030
CGTGTAAATGCCAAACTAAAAATTTGGTTTTTGCACGTTAGTACCACGCTCATGATATGGTACTATAATAGATATAGTACTAGTATTACATACTATGCTTAATACTCATTAATCGACATTCCGCTATATCATTACATACTATGCTTAATCCGCATTAATTTACTATCCACTATTTCATTACATTAAATTACTTAACCCTCATTAATATATAATCAGTAATTTCATAACATAATATTTTTCATTTAACACTATTTTATATAGTATTATCTGATAACATTAATAAGAAACCCCCATTAATTTAATAAGTGAAAAGAATTGAATGGTTTACAACATATTATTGTTTTATCCCCTACTAACTGATTAAATTTGACATTAAGATTATGCTTAAACTTCATATAATCCTTGATTTCGTCAAGAATGTATATCCCCTAGCTTTCTTTAAAGACATATAATCCTTGATCGCGTCAAAAATGCAAATCCTCTAGCTCCCTTTAATGACATTTAATCCTTGATCGTCTCAAGATTTATTTTCCGCCCAAAATTTTTTTTTTTTGGATGAAGCAAATCGCTATTCCCCGGAAGGGCTCATCTGGTTCATTAAAATAGATCTGAACTATCCTCGACATTATCTTTTCATATCTCATTACTTATCATTCAAGAGATTAGATTGTCAAATTCACCATCACTGAAAGGCATGGAAAATAGCAGGTTATGTAGGGCCAGTTTGGTTTATTTGATTAATTCAAC
>LIGU031
CGTGTAAATGCCAAACTAAAAATTTGGTTTTTGCACGTTAGTACCACGCTAATGATATGGTACTATAATAGATATAGTACTAGTATTACATACTATGTTTAATACTCATTAATCGACATTCCGCTATATCATTACATACTATGCTTAATCCGCATTAATTTACTATCCACTATTTCATTACATTAAATTACTTAACCCTCATTAATATATAATCAGTAATTTCATAACATAATATTTTTCATTTAACACTATTTTATATAGTATTATCTGATAACATTAGTAAGAAACCCCCATTAATTTAATAAGTGAAAAGAATTGAATGGTTTACAACATATTATTGTTTTATCCCCTACTAACTGATTAAATTTGACATTAAGATTATGCTTAAACTTCATATAATCCTTGATTTCGTCAAGAATGTATATCCCCTAGCTTTCTTTAAAGACATATAATCCTTGATCGCGTCAAAAATGCAAATCCTCTAGCTCCCTTTAATGACATTTAATCCTTGATCGTCTCAAGATTTATTTTCCGCCCAAAATTTTTTTTTTTTGGATGAAGCAAATCGCTATTCCCCGGAAGGGCTCATCTGGTTCATTAAAATAGATCTGAACTATCCTCGACATTATCTTTTCATATCTCATTACTTATCATTCAAGAGATTAGATTGTCAAATTCACCATCACTGAAAGGCATGGAAAATAGCAGGTTATGTAGGGCCAGTTTGGTTTATTTGATTAATTCAAC
>LIGU032
CGTGTAAATGCCAAACTAAAAATTTGGTTTTTGCACGTTAGTACCACGCTAATGATATGGTACTATAATAGATATAGTACTAGTATTACATACTATGTTTAATACTCATTAATCGACATTCCGCTATATCATTACATACTATGCTTAATCCGCATTAATTTACTATCGACTATTTCATTACATTAAATTACTTAACCCTCATTAATATATAATCAGTAATTTCATAACATAATATTTTTCATTTAACACTATTTTATATAGTATTATCTGATAACATTAATAAGAAACCCCCATTAATTTAATAAGTGAAAAGAATTGAATGGTTAACAACATATTACTGTTTTATCCCCTACTAACTGATTAAATTTGACATTAAGATTATGCTTAAACTTCATATAATCCTTGATTTCGTCAAGAATGTATATCCCCTAGCTTTCTTTAAAGACATATAATCCTTGATCGCGTCAAAAATGCAAATCCTCTAGCTCCCTTTAATGACATTTAATCCTTGATCGTCTCAAGATTTATTTTCCGCCCAAAATTTTTTTTTTTTGGATGAAGCAAATCGCTATTCCCCGGAAGGGCTCATCTGGTTCATTAAAATAGATCTGAACTATCCTCGACATTATCTTTTCATATCTCATTACTTATCATTCAAGAGATTAGATTGTCAAATTCACCATCACTGAAAGGCATGGAAAATAGCAGGTTATGTAGGGCCAGTTTGGTTTATTTGATTAATTCAAC
>LIGU033
CGTGTAAATGCCAAACTAAAAATTTGGTTTTTGCACGTTAGTACCACGCTAATGATATGGTACTATAATAGATATAGTACTAGTATTACATACTATGTTTAATACTCATTAATCGACATTCCGCTATATCATTACATACTATGCTTAATCCGCATTAATTTACTATCCACTATTTCATTACATTAAATTACTTAACCCTCATTAATATATAATCAGTAATTTCATAACATAATATTTTTCATTTAACACTATTTTATATAGTATTATCTGATAACATTAATAAGAAACCCCCATTAATTTAATAAGTGAAAAGAATTGAATGGTTTACAACATATTATTGTTTTATCCCCTACTAACTGATTAAATTTGACATTAAGATTATGCTTAAACTTCATATAATCCTTGATTTCGTCAAGAATGTATATCCCCTAGCTTTCTTTAAAGACATATAATCCTTGATCGCGTCAAAAATGCAAATCCTCTAGCTCCCTTTAATGACATTTAATCCTTGATCGTCTCAAGATTTATTTTCCGCCCAAAATTTTTTTTTTTTGGATGAAGCAAATCGCTATTCCCCGGAAGGGCTCATCTGGTTCATTAAAATAGATCTGAACTATCCTCGACATTATCTTTTCATATCTCATTACTTATCATTCAAGAGATTAGATTGTCAAATTCACCATCACTGAAAGGCATGGAAAATAGCAGGTTATGTAGGGCCAGTTTGGTTTATTTGATTAATTCAAC
>LIGU034
CGTGTAAATGCCAAACTAAAAATTTGGTTTTTGCACGTTAGTACCACGCTAATGATATGGTACTATAATAGATATAGTACTAGTATTACATACTATGTTTAATACTCATTAATCGACATTCCGCTATATCATTACATACTATGCTTAATCCGCATTAATTTACTATCGACTATTTCATTACATTAAATTACTTAACCCTCATTAATATATAATCAATAATTTCATAACATAATATTTTTCATTTAACACTATTTTATATAGTATTATCTGATAACATTAATAAGAAACCCCCATTAATTTAATAAGTGAAAAGAATTGAATGGTTAACAACATATTACTGTTTTATCCCCTACTAACTGATTAAATTTGACATTAAGATTATGCTTAAACTTCATATAATCCTTGATTTCGTCAAGAATGTATATCCCCTAGCTTTCTTTAAAGACATATAATCCTTGATCGCGTCAAAAATGCAAATCCTCTAGCTCCCTTTAATGACATTTAATCCTTGATCGTCTCAAGATTTATTTTCCGCCCAAAATTTTTTTTTTTTGGATGAAGCAAATCGCTATTCCCCGGAAGGGCTCATCTGGTTCATTAAAATAGATCTGAACTATCCTCGACATTATCTTTTCATATCTCATTACTTATCATTCAAGAGATTAGATTGTCAAATTCACCATCACTGAAAGGCATGGAAAATAGCAGGTTATGTAGGGCCAGTTTGGTTTATTTGATTAATTCAAC
>LIGU035
CGTGTAAATGCCAAACTAAAAATTTGGTTTTTGCACGTTAGTACCACGCTAATGATATGGTACTATAATAGATATAGTACTAGTATTACATACTATGCTTAATACTCATTAATCGACATTCCGCTATATCATTACATACTATGCTTAATCCGCATTAATTTACTATCGACTATTTCATTACATTAAATTACTTAACCCTCATTAATATATAATCAGTAATTTCATAACATAATATTTTTCATTTAACACTATTTTATATAGTATTATCTGATAACATTAATAAGAAACCCCCATTAATTTAATAAGTGAAAAGAATTGAATGGTTAACAACATATTACTGTTTTATCCCCTACTAACTGATTAAATTTGACATTAAGATTATGCTTAAACTTCATATAATCCTTGATTTCGTCAAGAATGTATATCCCCTAGCTTTCTTTAAAGACATATAATCCTTGATCGCGTCAAAAATGCAAATCCTCTAGCTCCCTTTAATGACATTTAATCCTTGATCGTCTCAAGATTTATTTTCCGCCCAAAATTTTTTTTTTTTGGATGAAGCAAATCGCTATTCCCCGGAAGGGCTCATCTGGTTCATTAAAATAGATCTGAACTATCCTCGACATTATCTTTTCATATCTCATTACTTATCATTCAAGAGATTAGATTGTCAAATTCACCATCACTGAAAGGCATGGAAAATAGCAGGTTATGTAGGGCCAGTTTGGTTTATTTGATTAATTCAAC
>LIGU036
CGTGTAAATGCCAAACTAAAAATTTGGTTTTTGCACGTTAGTACCACGCTAATGATATGGTACTATAATAGATATAGTACTAGTATTACATACTATGCTTAATACTCATTAATCGACATTCCGCTATATCATTACATACTATGCTTAATCCGCATTAATTTACTATCGACTATTTCATTACATTAAATTACTTAACCCTCATTAATATATAATCAGTAATTTCATAACATAATATTTTTCATTTAACACTATTTTATATAGTATTATCTGATAACATTAATAAGAAACCCCCATTAATTTAATAAGTGAAAAGAATTGAATGGTTAACAACATATTACTGTTTTATCCCCTACTAACTGATTAAATTTGACATTAAGATTATGCTTAAACTTCATATAATCCTTGATTTCGTCAAGAATGTATATCCCCTAGCTTTCTTTAAAGACATATAATCCTTGATCGCGTCAAAAATGCAAATCCTCTAGCTCCCTTTAATGACATTTAATCCTTGATCGTCTCAAGATTTATTTTCCGCCCAAAATTTTTTTTTTTTGGATGAAGCAAATCGCTATTCCCCGGAAGGGCTCATCTGGTTCATTAAAATAGATCTGAACTATCCTCGACATTATCTTTTCATATCTCATTACTTATCATTCAAGAGATTAGATTGTCAAATTCACCATCACTGAAAGGCATGGAAAATAGCAGGTTATGTAGGGCCAGTTTGGTTTATTTGATTAATTCAAC
>LIGU037
CGTGTAAATGCCAAACTAAAAATTTGGTTTTTGCACGTTAGTACCACGCTAATGATATGGTACTATAATAGATATAGTACTAGTATTACATACTATGTTTAATACTCATTAATCGACATTCCGCTATATCATTACATACTATGCTTAATCCGCATTAATTTACTATCCACTATTTCATTACATTAAATTACTTAACCCTCATTAATATATAATCAGTAATTTCATAACATAATATTTTTCATTTAACACTATTTTATATAGTATTATCTGATAACATTAATAAGAAACCCCCATTAATTTAATAAGTGAAAAGAATTGAATGGTTTACAACATATTATTGTTTTATCCCCTACTAACTGATTAAATTTGACATTAAGATTATGCTTAAACTTCATATAATCCTTGATTTCGTCAAGAATGTATATCCCCTAGCTTTCTTTAAAGACATATAATCCTTGATCGCGTCAAAAATGCAAATCCTCTAGCTCCCTTTAATGACATTTAATCCTTGATCGTCTCAAGATTTATTTTCCGCCCAAAATTTTTTTTTTTTGGATGAAGCAAATCGCTATTCCCCGGAAGGGCTCATCTGGTTCATTAAAATAGATCTGAACTATCCTCGACATTATCTTTTCATATCTCATTACTTATCATTCAAGAGATTAGATTGTCAAATTCACCATCACTGAAAGGCATGGAAAATAGCAGGTTATGTAGGGCCAGTTTGGTTTATTTGATTAATTCAAC
>LIGU040
CGTGTAAATGCCAAACTAAAAATTTGGTTTTTGCACGTTAGTACCACGCTAATGATATGGTACTATAATAGATATAGTACTAGTATTACATACTATGTTTAATACTCATTAATCGACATTCCGCTATATCATTACATACTATGCTTAATCCGCATTAATTTACTATCGACTATTTCATTACATTAAATTACTTAACCCTCATTAATATATAATCAGTAATTTCATAACATAATATTTTTCATTTAACACTATTTTATATAGTATTATCTGATAACATTAATAAGAAACCCCCATTAATTTAATAAGTGAAAAGAATTGAATGGTTAACAACATATTACTGTTTTATCCCCTACTAACTGATTAAATTTGACATTAAGATTATGCTTAAACTTCATATAATCCTTGATTTCGTCAAGAATGTATATCCCCTAGCTTTCTTTAAAGACATATAATCCTTGATCGCGTCAAAAATGCAAATCCTCTAGCTCCCTTTAATGACATTTAATCCTTGATCGTCTCAAGATTTATTTTCCGCCCAAAATTTTTTTTTTTTGGATGAAGCAAATCGCTATTCCCCGGAAGGGCTCATCTGGTTCATTAAAATAGATCTGAACTATCCTCGACATTATCTTTTCATATCTCATTACTTATCATTCAAGAGATTAGATTGTCAAATTCACCATCACTGAAAGGCATGGAAAATAGCAGGTTATGTAGGGCCAGTTTGGTTTATTTGATTAATTCAAC
>LIGU042
CGTGTAAATGCCAAACTAAAAATTTGGTTTTTGCACGTTAGTACCACGCTAATGATATGGTACTATAATAGATATAGTACTAGTATTACATACTATGTTTAATACTCATTAATCGACATTCCGCTATATCATTACATACTATGCTTAATCCGCATTAATTTACTATCCACTATTTCATTACATTAAATTACTTAACCCTCATTAATATATAATCAGTAATTTCATAACATAATATTTTTCATTTAACACTATTTTATATAGTATTATCTGATAACATTAATAAGAAACCCCCATTAATTTAATAAGTGAAAAGAATTGAATGGTTAACAACATATTACTGTTTTATCCCCTACTAACTGATTAAATTTGACATTAAGATTATGCTTAAACTTCATATAATCCTTGATTTCGTCAAGAATGTATATCCCCTAGCTTTCTTTAAAGACATATAATCCTTGATCGCGTCAAAAATGCAAATCCTCTAGCTCCCTTTAATGACATTTAATCCTTGATCGTCTCAAGATTTATTTTCCGCCCAAAATTTTTTTTTTTTGGATGAAGCAAATCGCTATTCCCCGGAAGGGCTCATCTGGTTCATTAAAATAGATCTGAACTATCCTCGACATTATCTTTTCATATCTCATTACTTATCATTCAAGAGATTAGATTGTCAAATTCACCATCACTGAAAGGCATGGAAAATAGCAGGTTATGTAGGGCCAGTTTGGTTTATTTGATTAATTCAAC
>LIGU043
CGTGTAAATGCCAAACTAAAAATTTGGTTTTTGCACGTTAGTACCACGCTAATGATATGGTACTATAATAGATATAGTACTAGTATTACATACTATGTTTAATACTCATTAATCGACATTCCGCTATATCATTACATACTATGCTTAATCCGCATTAATTTACTATCCACTATTTCATTACATTAAATTACTTAACCCTCATTAATATATAATCAGTAATTTCATAACATAATATTTTTCATTTAACACTATTTTATATAGTATTATCTGATAACATTAATAAGAAACCCCCATTAATTTAATAAGTGAAAAGAATTGAATGGTTAACAACATATTATTGTTTTATCCCCTACTAACTGATTAAATTTGACATTAAGATTATGCTTAAACTTCATATAATCCTTGATTTCGTCAAGAATGTATATCCCCTAGCTTTCTTTAAAGACATATAATCCTTGATCGCGTCAAAAATGCAAATCCTCTAGCTCCCTTTAATGACATTTAATCCTTGATCGTCTCAAGATTTATTTTCCGCCCAAAATTTTTTTTTTTTGGATGAAGCAAATCGCTATTCCCCGGAAGGGCTCATCTGGTTCATTAAAATAGATCTGAACTATCCTCGACATTATCTTTTCATATCTCATTACTTATCATTCAAGAGATTAGATTGTCAAATTCACCATCACTGAAAGGCATGGAAAATAGCAGGTTATGTAGGGCCAGTTTGGTTTATTTGATTAATTCAAC
>LIGU044
CGTGTAAATGCCAAACTAAAAATTTGGTTTTTGCACGTTAGTACCACGCTAATGATATGGTACTATAATAGATATAGTACTAGTATTACATACTATGTTTAATACTCATTAATCGACATTCCGCTATATCATTACATACTATGCTTAATCCGCATTAATTTACTATCGACTATTTCATTACATTAAATTACTTAACCCTCATTAATATATAATCAGTAATTTCATAACATAATATTTTTCATTTAACACTATTTTATATAGTATTATCTGATAACATTAATAAGAAACCCCCATTAATTTAATAAGTGAAAAGAATTGAATGGTTAACAACATATTACTGTTTTATCCCCTACTAACTGATTAAATTTGACATTAAGATTATGCTTAAACTTCATATAATCCTTGATTTCGTCAAGAATGTATATCCCCTAGCTTTCTTTAAAGACATATAATCCTTGATCGCGTCAAAAATGCAAATCCTCTAGCTCCCTTTAATGACATTTAATCCTTGATCGTCTCAAGATTTATTTTCCGCCCAAAATTTTTTTTTTTTGGATGAAGCAAATCGCTATTCCCCGGAAGGGCTCATCTGGTTCATTAAAATAGATCTGAACTATCCTCGACATTATCTTTTCATATCTCATTACTTATCATTCAAGAGATTAGATTGTCAAATTCACCATCACTGAAAGGCATGGAAAATAGCAGGTTATGTAGGGCCAGTTTGGTTTATTTGATTAATTCAAC
>LIGU045
CGTGTAAATGCCAAACTAAAAATTTGGTTTTTGCACGTTAGTACCACGCTAATGATATGGTACTATAATAGATATAGTACTAGTATTACATACTATGCTTAATACTCATTAATCGACATTCCGCTATATCATTACATACTATGCTTAATCCGCATTAATTTACTATCGACTATTTCATTACATTAAATTACTTAACCCTCATTAATATATAATCAGTAATTTCATAACATAATATTTTTCATTTAACACTATTTTATATAGTATTATCTGATAACATTAATAAGAAACCCCCATTAATTTAATAAGTGAAAAGAATTGAATGGTTAACAACATATTACTGTTTTATCCCCTACTAACTGATTAAATTTGACATTAAGATTATGCTTAAACTTCATATAATCCTTGATTTCGTCAAGAATGTATATCCCCTAGCTTTCTTTAAAGACATATAATCCTTGATCGCGTCAAAAATGCAAATCCTCTAGCTCCCTTTAATGACATTTAATCCTTGATCGTCTCAAGATTTATTTTCCGCCCAAAATTTTTTTTTTTTGGATGAAGCAAATCGCTATTCCCCGGAAGGGCTCATCTGGTTCATTAAAATAAATCTGAACTATCCTCGACATTATCTTTTCATATCTCATTACTTATCATTCAAGAGATTAGATTGTCAAATTCACCATCACTGAAAGGCATGGAAAATAGCAGGTTATGTAGGGCCAGTTTGGTTTATTTGATTAATTCAAC
>LIGU046
CGTGTAAATGCCAAACTAAAAATTTGGTTTTTGCACGTTAGTACCACGCTAATGATATGGTACTATAATAGATATAGTACTAGTATTACATACTATGTTTAATACTCATTAATCGACATTCCGCTATATCATTACATACTATGCTTAATCCGCATTAATTTACTATCCACTATTTCATTACATTAAATTACTTAACCCTCATTAATATATAATCAGTAATTTCATAACATAATATTTTTCATTTAACACTATTTTATATAGTATTATCTGATAACATTAATAAGAAACCCCCATTAATTTAATAAGTGAAAAGAATTGAATGGTTTACAACATATTATTGTTTTATCCCCTACTAACTGATTAAATTTGACATTAAGATTATGCTTAAACTTCATATAATCCTTGATTTCGTCAAGAATGTATATCCCCTAGCTTTCTTTAAAGACATATAATCCTTGATCGCGTCAAAAATGCAAATCCTCTAGCTCCCTTTAATGACATTTAATCCTTGATCGTCTCAAGATTTATTTTCCGCCCAAAATTTTTTTTTTTTGGATGAAGCAAATCGCTATTCCCCGGAAGGGCTCATCTGGTTCATTAAAATAAATCTGAACTATCCTCGACATTATCTTTTCATATCTCATTACTTATCATTCAAGAGATTAGATTGTCAAATTCACCATCACTGAAAGGCATGGAAAATAGCAGGTTATGTAGGGCCAGTTTGGTTTATTTGATTAATTCAAC
>LIGU047
CGTGTAAATGCCAAACTAAAAATTTGGTTTTTGCACGTTAGTACCACGCTAATGATATGGTACTATAATAGATATAGTACTAGTATTACATACTATGCTTAATACTCATTAATCGACATTCCGCTATATCATTACATACTATGCTTAATCCGCATTAATTTACTATCCACTATTTCATTACATTAAATTACTTAACCCTCATTAATATATAATCAGTAATTTCATAACATAATATTTTTCATTTAACACTATTTTATATAGTATTATCTGATAACATTAATAAGAAACCCCCATTAATTTAATAAGTGAAAAGAATTGAATGGTTAACAACATATTATTGTTTTATCCCCTACTAACTGATTAAATTTGACATTAAGATTATGCTTAAACTTCATATAATCCTTGATTTCGTCAAGAATGTATATCCCCTAGCTTTCTTTAAAGACATATAATCCTTGATCGCGTCAAAAATGCAAATCCTCTAGCTCCCTTTAATGACATTTAATCCTTGATCGTCTCAAGATTTATTTTCCGCCCAAAATTTTTTTTTTTTGGATGAAGCAAATCGCTATTCCCCGGAAGGGCTCATCTGGTTCATTAAAATAGATCTGAACTATCCTCGACATTATCTTTTCATATCTCATTACTTATCATTCAAGAGATTAGATTGTCAAATTCACCATCACTGAAAGGCATGGAAAATAGCAGGTTATGTAGGGCCAGTTTGGTTTATTTGATTAATTCAAC
>LIGU048
CGTGTAAATGCCAAACTAAAAATTTGGTTTTTGCACGTTAGTACCACGCTAATGATATGGTACTATAATAGATATAGTACTAGTATTACATACTATGTTTAATACTCATTAATCGACATTCCGCTATATCATTACATACTATGCTTAATCCGCATTAATTTACTATCCACTATTTCATTACATTAAATTACTTAACCCTCATTAATATATAATCAGTAATTTCATAACATAATATTTTTCATTTAACACTATTTTATATAGTATTATCTGATAACATTAATAAGAAACCCCCATTAATTTAATAAGTGAAAAGAATTGAATGGTTAACAACATATTACTGTTTTATCCCCTACTAACTGATTAAATTTGACATTAAGATTATGCTTAAACTTCATATAATCCTTGATTTCGTCAAGAATGTATATCCCCTAGCTTTCTTTAAAGACATATAATCCTTGATCGCGTCAAAAATGCAAATCCTCTAGCTCCCTTTAATGACATTTAATCCTTGATCGTCTCAAGATTTATTTTCCGCCCAAAATTTTTTTTTTTTGGATGAAGCAAATCGCTATTCCCCGGAAGGGCTCATCTGGTTCATTAAAATAGATCTGAACTATCCTCGACATTATCTTTTCATATCTCATTACTTATCATTCAAGAGATTAGATTGTCAAATTCACCATCACTGAAAGGCATGGAAAATAGCAGGTTATGTAGGGCCAGTTTGGTTTATTTGATTAATTCAAC
>LIGU050
CGTGTAAATGCCAAACTAAAAATTTGGTTTTTGCACGTTAGTACCACGCTAATGATATGGTACTATAATAGATATAGTACTAGTATTACATACTATGTTTAATACTCATTAATCGACATTCCGCTATATCATTACATACTATGCTTAATCCGCATTAATTTACTATCCACTATTTCATTACATTAAATTACTTAACCCTCATTAATATATAATCAGTAATTTCATAACATAATATTTTTCATTTAACACTATTTTATATAGTATTATCTGATAACATTAATAAGAAACCCCCATTAATTTAATAAGTGAAAAGAATTGAATGGTTAACAACATATTATTGTTTTATCCCCTACTAACTGATTAAATTTGACATTAAGATTATGCTTAAACTTCATATAATCCTTGATTTCGTCAAGAATGTATATCCCCTAGCTTTCTTTAAAGACATATAATCCTTGATCGCGTCAAAAATGCAAATCCTCTAGCTCCCTTTAATGACATTTAATCCTTGATCGTCTCAAGATTTATTTTCCGCCCAAAATTTTTTTTTTTTGGATGAAGCAAATCGCTATTCCCCGGAAGGGCTCATCTGGTTCATTAAAATAGATCTGAACTATCCTCGACATTATCTTTTCATATCTCATTACTTATCATTCAAGAGATTAGATTGTCAAATTCACCATCACTGAAAGGCATGGAAAATAGCAGGTTATGTAGGGCCAGTTTGGTTTATTTGATTAATTCAAC
>LIGU051
CGTGTAAATGCCAAACTAAAAATTTGGTTTTTGCACGTTAGTACCACGCTAATGATATGGTACTATAATAGATATAGTACTAGTATTACATACTATGTTTAATACTCATTAATCGACATTCCGCTATATCATTACATACTATGCTTAATCCGCATTAATTTACTATCCACTATTTCATTACATTAAATTACTTAACCCTCATTAATATATAATCAGTAATTTCATAACATAATATTTTTCATTTAACACTATTTTATATAGTATTATCTGATAACATTAATAAGAAACCCCCATTAATTTAATAAGTGAAAAGAATTGAATGGTTTACAACATATTATTGTTTTATCCCCTACTAACTGATTAAATTTGACATTAAGATTATGCTTAAACTTCATATAATCCTTGATTTCGTCAAGAATGTATATCCCCTAGCTTTCTTTAAAGACATATAATCCTTGATCGCGTCAAAAATGCAAATCCTCTAGCTCCCTTTAATGACATTTAATCCTTGATCGTCTCAAGATTTATTTTCCGCCCAAAATTTTTTTTTTTTGGATGAAGCAAATCGCTATTCCCCGGAAGGGCTCATCTGGTTCATTAAAATAGATCTGAACTATCCTCGACATTATCTTTTCATATCTCATTACTTATCATTCAAGAGATTAGATTGTCAAATTCACCATCACTGAAAGGCATGGAAAATAGCAGGTTATGTAGGGCCAGTTTGGTTTATTTGATTAATTCAAC
>LIGU052
CGTGTAAATGCCAAACTAAAAATTTGGTTTTTGCACGTTAGTACCACGCTAATGATATGGTACTATAATAGATATAGTACTAGTATTACATACTATGTTTAATACTCATTAATCGACATTCCGCTATATCATTACATACTATGCTTAATCCGCATTAATTTACTATCGACTATTTCATTACATTAAATTACTTAACCCTCATTAATATATAATCAGTAATTTCATAACATAATATTTTTCATTTAACACTATTTTATATAGTATTATCTGATAACATTAATAAGAAACCCCCATTAATTTAATAAGTGAAAAGAATTGAATGGTTAACAACATATTACTGTTTTATCCCCTACTAACTGATTAAATTTGACATTAAGATTATGCTTAAACTTCATATAATCCTTGATTTCGTCAAGAATGTATATCCCCTAGCTTTCTTTAAAGACATATAATCCTTGATCGCGTCAAAAATGCAAATCCTCTAGCTCCCTTTAATGACATTTAATCCTTGATCGTCTCAAGATTTATTTTCCGCCCAAAATTTTTTTTTTTTGGATGAAGCAAATCGCTATTCCCCGGAAGGGCTCATCTGGTTCATTAAAATAGATCTGAACTATCCTCGACATTATCTTTTCATATCTCATTACTTATCATTCAAGAGATTAGATTGTCAAATTCACCATCACTGAAAGGCATGGAAAATAGCAGGTTATGTAGGGCCAGTTTGGTTTATTTGATTAATTCAAC
>LIGU053
CGTGTAAATGCCAAACCAAAAATTTGGTTTTTGCACGTTAGTACCACGCTAATGATATGGTACTATAATAGATATAGTACTAGTATTACATACTATGCTTAATACTCATTAATCGACATTCCGCTATATCATTACATACTATGCTTAATCCGCATTAATTTACTATCGACTATTTCATTACATTAAATTACTTAACCCTCATTAATATATAATCAGTAATTTCATAACATAATATTTTTCATTTAACACTATTTTATATAGTATTATCTGATAACATTAATAAGAAACCCCCATTAATTTAATAAGTGAAAAGAATTGAATGGTTAACAACATATTACTGTTTTATCCCCTACTAACTGATTAAATTTGACATTAAGATTATGCTTAAACTTCATATAATCCTTGATTTCGTCAAGAATGTATATCCCCTAGCTTTCTTTAAAGACATATAATCCTTGATCGCGTCAAAAATGCAAATCCTCTAGCTCCCTTTAATGACATTTAATCCTTGATCGTCTCAAGATTTATTTTCCGCCCAAAATTTTTTTTTTTTGGATGAAGCAAATCGCTATTCCCCGGAAGGGCTCATCTGGTTCATTAAAATAGATCTGAACTATCCTCGACATTATCTTTTCATATCTCATTACTTATCATTCAAGAGATTAGATTGTCAAATTCACCATCACTGAAAGGCATGGAAAATAGCAGGTTATGTAGGGCCAGTTTGGTTTATTTGATTAATTCAAC
>LIGU054
CGTGTAAATGCCAAACCAAAAATTTGGTTTTTGCACGTTAGTACCACGCTAATGATATGGTACTATAATAGATATAGTACTAGTATTACATACTATGTTTAATACTCATTAATCGACATTCCGCTATATCATTACATACTATGCTTAATCCGCATTAATTTACTATCCACTATTTCATTACATTAAATTACTTAACCCTCATTAATATATAATCAGTAATTTCATAACATAATATTTTTCATTTAACACTATTTTATATAGTATTATCTGATAACATTAATAAGAAACCCCCATTAATTTAATAAGTGAAAAGAATTGAATGGTTAACAACATATTACTGTTTTATCCCCTACTAACTGATTAAATTTGACATTAAGATTATGCTTAAACTTCATATAATCCTTGATTTCGTCAAGAATGTATATCCCCTAGCTTTCTTTAAAGACATATAATCCTTGATCGCGTCAAAAATGCAAATCCTCTAGCTCCCTTTAATGACATTTAATCCTTGATCGTCTCAAGATTTATTTTCCGCCCAAAATTTTTTTTTTTTGGATGAAGCAAATCGCTATTCCCCGGAAGGGCTCATCTGGTTCATTAAAATAGATCTGAACTATCCTCGACATTATCTTTTCATATCTCATTACTTATCATTCAAGAGATTAGATTGTCAAATTCACCATCACTGAAAGGCATGGAAAATAGCAGGTTATGTAGGGCCAGTTTGGTTTATTTGATTAATTCAAC
>LIGU055
CGTGTAAATGCCAAACTAAAAATTTGGTTTTTGCACGTTAGTACCACGCTAATGATATGGTACTATAATAGATATAGTACTAGTATTACATACTATGTTTAATACTCATTAATCGACATTCCGCTATATCATTACATACTATGCTTAATCCGCATTAATTTACTATCCACTATTTCATTACATTAAATTACTTAACCCTCATTAATATATAATCAGTAATTTCATAACATAATATTTTTCATTTAACACTATTTTATATAGTATTATCTGATAACATTAATAAGAAACCCCCATTAATTTAATAAGTGAAAAGAATTGAATGGTTAACAACATATTACTGTTTTATCCCCTACTAACTGATTAAATTTGACATTAAGATTATGCTTAAACTTCATATAATCCTTGATTTCGTCAAGAATGTATATCCCCTAGCTTTCTTTAAAGACATATAATCCTTGATCGCGTCAAAAATGCAAATCCTCTAGCTCCCTTTAATGACATTTAATCCTTGATCGTCTCAAGATTTATTTTCCGCCCAAAATTTTTTTTTTTTGGATGAAGCAAATCGCTATTCCCCGGAAGGGCTCATCTGGTTCATTAAAATAGATCTGAACTATCCTCGACATTATCTTTTCATATCTCATTACTTATCATTCAAGAGATTAGATTGTCAAATTCACCATCACTGAAAGGCATGGAAAATAGCAGGTTATGTAGGGCCAGTTTGGTTTATTTGATTAATTCAAC
>LIGU056
CGTGTAAATGCCAAACTAAAAATTTGGTTTTTGCACGTTAGTACCACGCTAATGATATGGTACTATAATAGATATAGTACTAGTATTACATACTATGTTTAATACTCATTAATCGACATTCCGCTATATCATTACATACTATGCTTAATCCGCATTAATTTACTATCGACTATTTCATTACATTAAATTACTTAACCCTCATTAATATATAATCAGTAATTTCATAACATAATATTTTTCATTTAACACTATTTTATATAGTATTATCTGATAACATTAATAAGAAACCCCCATTAATTTAATAAGTGAAAAGAATTGAATGGTTAACAACATATTACTGTTTTATCCCCTACTAACTGATTAAATTTGACATTAAGATTATGCTTAAACTTCATATAATCCTTGATTTCGTCAAGAATGTATATCCCCTAGCTTTCTTTAAAGACATATAATCCTTGATCGCGTCAAAAATGCAAATCCTCTAGCTCCCTTTAATGACATTTAATCCTTGATCGTCTCAAGATTTATTTTCCGCCCAAAATTTTTTTTTTTTGGATGAAGCAAATCGCTATTCCCCGGAAGGGCTCATCTGGTTCATTAAAATAGATCTGAACTATCCTCGACATTATCTTTTCATATCTCATTACTTATCATTCAAGAGATTAGATTGTCAAATTCACCATCACTGAAAGGCATGGAAAATAGCAGGTTATGTAGGGCCAGTTTGGTTTATTTGATTAATTCAAC
>LIGU057
CGTGTAAATGCCAAACTAAAAATTTGGTTTTTGCACGTTAGTACCACGCTAATGATATGGTACTATAATAGATATAGTACTAGTATTACATACTATGTTTAATACTCATTAATCGACATTCCGCTATATCATTACATACTATGCTTAATCCGCATTAATTTACTATCCACTATTTCATTACATTAAATTACTTAACCCTCATTAATATATAATCAGTAATTTCATAACATAATATTTTTCATTTAACACTATTTTATATAGTATTATCTGATAACATTAATAAGAAACCCCCATTAATTTAATAAGTGAAAAGAATTGAATGGTTTACAACATATTATTGTTTTATCCCCTACTAACTGATTAAATTTGACATTAAGATTATGCTTAAACTTCATATAATCCTTGATTTCGTCAAGAATGTATATCCCCTAGCTTTCTTTAAAGACATATAATCCTTGATCGCGTCAAAAATGCAAATCCTCTAGCTCCCTTTAATGACATTTAATCCTTGATCGTCTCAAGATTTATTTTCCGCCCAAAATTTTTTTTTTTTGGATGAAGCAAATCGCTATTCCCCGGAAGGGCTCATCTGGTTCATTAAAATAGATCTGAACTATCCTCGACATTATCTTTTCATATCTCATTACTTATCATTCAAGAGATTAGATTGTCAAATTCACCATCACTGAAAGGCATGGAAAATAGCAGGTTATGTAGGGCCAGTTTGGTTTATTTGATTAATTCAAC
>LIGU058
CGTGTAAATGCCAAACTAAAAATTTGGTTTTTGCACGTTAGTACCACGCTAATGATATGGTACTATAATAGATATAGTACTAGTATTACATACTATGTTTAATACTCATTAATCGACATTCCGCTATATCATTACATACTATGCTTAATCCGCATTAATTTACTATCCACTATTTCATTACATTAAATTACTTAACCCTCATTAATATATAATCAGTAATTTCATAACATAATATTTTTCATTTAACACTATTTTATATAGTATTATCTGATAACATTAATAAGAAACCCCCATTAATTTAATAAGTGAAAAGAATTGAATGGTTAACAACATATTACTGTTTTATCCCCTACTAACTGATTAAATTTGACATTAAGATTATGCTTAAACTTCATATAATCCTTGATTTCGTCAAGAATGTATATCCCCTAGCTTTCTTTAAAGACATATAATCCTTGATCGCGTCAAAAATGCAAATCCTCTAGCTCCCTTTAATGACATTTAATCCTTGATCGTCTCAAGATTTATTTTCCGCCCAAAATTTTTTTTTTTTGGATGAAGCAAATCGCTATTCCCCGGAAGGGCTCATCTGGTTCATTAAAATAGATCTGAACTATCCTCGACATTATCTTTTCATATCTCATTACTTATCATTCAAGAGATTAGATTGTCAAATTCACCATCACTGAAAGGCATGGAAAATAGCAGGTTATGTAGGGCCAGTTTGGTTTATTTGATTAATTCAAC
>LIGU059
CGTGTAAATGCCAAACTAAAAATTTGGTTTTTGCACGTTAGTACCACGCTAATGATATGGTACTATAATAGATATAGTACTAGTATTACATACTATGTTTAATACTCATTAATCGACATTCCGCTATATCATTACATACTATGCTTAATCCGCATTAATTTACTATCCACTATTTCATTACATTAAATTACTTAACCCTCATTAATATATAATCAGTAATTTCATAACATAATATTTTTCATTTAACACTATTTTATATAGTATTATCTGATAACATTAATAAGAAACCCCCATTAATTTAATAAGTGAAAAGAATTGAATGGTTAACAACATATTACTGTTTTATCCCCTACTAACTGATTAAATTTGACATTAAGATTATGCTTAAACTTCATATAATCCTTGATTTCGTCAAGAATGTATATCCCCTAGCTTTCTTTAAAGACATATAATCCTTGATCGCGTCAAAAATGCAAATCCTCTAGCTCCCTTTAATGACATTTAATCCTTGATCGTCTCAAGATTTATTTTCCGCCCAAAATTTTTTTTTTTTGGATGAAGCAAATCGCTATTCCCCGGAAGGGCTCATCTGGTTCATTAAAATAGATCTGAACTATCCTCGACATTATCTTTTCATATCTCATTACTTATCATTCAAGAGATTAGATTGTCAAATTCACCATCACTGAAAGGCATGGAAAATAGCAGGTTATGTAGGGCCAGTTTGGTTTATTTGATTAATTCAAC
>NNATL001
CGTGTAAATGCCAAACCAAAAATTTGGTTTTTGCACGTTAGTACCACGCTAATGATATGGTACTATAATAGATATAGTACTAGTATTACATACTATGCTTAATACTCATTAATCGACATTCCGCTATATCATTACATACTATGCTTAATCCGCATTAATTTACTATCGACTATTTCATTACATTAAATTACTTAACCCTCATTAATATATAATCAGTAATTTCATAACATAATATTTTTCATTTAACACTATTTTATATAGTATTATCTGATAACATTAATAAGAAACCCCCATTAATTTAATAAGTGAAAAGAATTGAATGGTTAACAACATATTACTGTTTTATCCCCTACTAACTGATTAAATTTGACATTAAGATTATGCTTAAACTTCATATAATCCTTGATTTCGTCAAGAATGTATATCCCCTAGCTTTCTTTAAAGACATATATTCCTTGATCGCGTCAAAAATGCAAATCCTCTAGCTCCCTTTAATGACATTTAATCCTTGATCGTCTCAAGATTTATTTTCCGCCCAAAATTTTTTTTTTTTGGATGAAGCAAATCGCTATTCCCCGGAAGGGCTCATCTGGTTCATTAAAATAGATCTGAACTATCCTCGACATTATCTTTTCATATCTCATTACTTATCATTCAAGAGATTAGATTGTCAAATTCACCATCACTGAAAGGCATGGAAAATAGCAGGTTATGTAGGGCCAGTTTGGTTTATTTGATTAATTCAAC
>NNATL002
CGTGTAAATGCCAAACTAAAAATTTGGTTTTTGCACGTTAGTACCACGCTAATGATATGGTACTATAATAGATATAGTACTAGTATTACATACTATGCTTAATACTCATTAATCGACATTCCGCTATATCATTACATACTATGCTTAATCCGCATTAATTTACTATCCACTATTTCATTACATTAAATTACTTAACCCTCATTAATATATAATCAGTTATTTCATAACATAATATTTTTCATTTAACACTATTTTATATAGTATTATCTGATAACATTAATAAGAAACCCCCATTAACTTAATAAGTGAAAAGAATTGAATGGTTTACAACATATTATTGTTTTATCCCCTACTAACTGATTAAATTTGACATTAAGATTATGCTTAAACTTCATATAATCCTTGATTTCGTCAAGAATGTATATCCCCTAGCTTTCTTTAAAGACATATAATCCTTGATCGCGTCAAAAATGCAAATCCTCTAGCTCCCTTTAATGACATTTAATCCTTGATCGTCTCAAGATTTATTTTCCGCCCAAAATTTTTTTTTTTTGGATGAAGCAAATCGCTATTCCCCGGAAGGGCTCATCTGGTTCATTAAAATAGATCTGAACTATCCTCGACATTATCTTTTCATATCTCATTACTTATCATTCAAGAGATTAGATTGTCAAATTCACCATCACTGAAAGGCATGGAAAATAGCAGGTTATGTAGGGCCAGTTTGGTTTATTTGATTAATTCAAC
>NNATL003
CGTGTAAATGCCAAACTAAAAATTTGGTTTTTGCACGTTAGTACCACGCTAATGATATGGTACTATAATAGATATAGTACTAGTATTACATACTATGCTTAATACTCATTAATCGACATTCCGCTATATCATTACATACTATGCTTAATCCGCATTAATTTACTATCCACTATTTCATTACATTAAATTACTTAACCCTCATTAATATATAATCAGTAATTTCATAACATAATATTTTTCATTTAACACTATTTTATATAGTATTATCTGATAACATTAATAAGAAACCCCCATTAATTTAATAAGTGAAAAGAATTGAATGGTTTACAACATATTATTGTTTTATCCCCTACTAACTGATTAAATTTGACATTAAGATTATGCTTAAACTTCATATAATCCTTGATTTCGTCAAGAATGTATATCCCCTAGCTTTCTTTAAAGACATATAATCCTTGATCGCGTCAAAAATGCAAATCCTCTAGCTCCCTTTAATGACATTTAATCCTTGATCGTCTCAAGATTTATTTTCCGCCCAAAATTTTTTTTTTTTGGATGAAGCAAATCGCTATTCCCCGGAAGGGCTCATCTGGTTCATTAAAATAGATCTGAACTATCCTCGACATTATCTTTTCAAATCTCATTACTTATCATTCAAGAGATTAGATTGTCAAATTCACCTTCCCTGAAAGGCATGGAAAATAGCAGGTTATGTAGGGCCAGTTTGGTTTATTTGATTAATTCAAC
>NNATL004
CGTGTAAATGCCAAACTAAAAATTTGGTTTTTGCACGTTAGTACCACGCTAATGATATGGTACTATAATAGATATAGTACTAGTATTACATACTATGTTTAATACTCATTAATCGACATTCCGCTATATCATTACATACTATGCTTAATCCGCATTAATTTACTATCGACTATTTCATTACATTAAATTACTTAACCCTCATTAATATATAATCAGTAATTTCATAACATAATATTTTTCATTTAACACTATTTTATATAGTATTATCTGATAACATTAATAAGAAACCCCCATTAATTTAATAAGTGAAAAGAATTGAATGGTTAACAACATATTACTGTTTTATCCCCTACTAACTGATTAAATTTGACATTAAGATTATGCTTAAACTTCATATAATCCTTGATTTCGTCAAGAATGTATATCCCCTAGCTTTCTTTAAAGACATATAATCCTTGATCGCGTCAAAAATGCAAATCCTCTAGCTCCCTTTAATGACATTTAATCCTTGATCGTCTCAAGATTTATTTTCCGCCCAAAATTTTTTTTTTTTGGATGAAGCAAATCGCTATTCCCCGGAAGGGCTCATCTGGTTCATTAAAATAGATCTGAACTATCCTCGACATTATCTTTTCATATCTCATTACTTATCATTCAAGAGATTAGATTGTCAAATTCACCATCACTGAAAGGCATGGAAAATAGCAGGTTATGTAGGGCCAGTTTGGTTTATTTGATTAATTCAAC
>NNATL009
CGTGTAAATGCCAAACTAAAAATTTGGTTTTTGCACGTTAGTACCACGCTAATGATATGGTACTATAATAGATATAGTACTAGTATTACATACTATGTTTAATACTCATTAATCGACATTCCGCTATATCATTACATACTATGCTTAATCCGCATTAATTTACTATCCACTATTTCATTACATTAAATTACTTAACCCTCATTAATATATAATCAGTAATTTCATAACATAATATTTTTCATTTAACACTACTTTATATAGTATTATCTGATAACATTAATAAGAAACCCCCATTAATTTAATAAGTGAAAAGAATTGAATGGTTTACAACATATTATTGTTTTATCCCCTACTAACTGATTAAATTTGACATTAAGATTATGCTTAAACTTCATATAATCCTTGATTTCGTCAAGAATGTATATCCCCTAGCTTTCTTTAAAGACATATAATCCTTGATCGCGTCAAAAATGCAAATCCTCTAGCTCCCTTTAATGACATTTAATCCTTGATCGTCTCAAGATTTATTTTCCGCCCAAAATTTTTTTTTTTTGGAGGAAGCAAATCGCTATTCCCCGGAAGGGCTCATCTGGTTCATTAAAATAGATCGGAACTATCCTCGACATTATCTTTTCATATCTCATTACTTATCATTCAAGAGATTAGATTGTCAAATTCACCATCACTGAAAGGCATGGAAAATAGCAGGTTATGTAGGGCCAGTTTGGTTTATTTGATTAATTCAAC
>NNATL014
CGTGTAAATGCCAAACTAAAAATTTGGTTTTTGCACGTTAGTACCACGCTAATGATATGGTACTATAATAGATATAGTACTAGTATTACATACTATGTTTAATACTCATTAATCGACATTCCGCTATATCATTACATACTATGCTTAATCCGCATTAATTTACTATCCACTATTTCATTACATTAAATTACTTAACCCTCATTAATATATAATCAGTAATTTCATAACATAATATTTTTCATTTAACACTATTTTATATAGTATTATCTGATAACATTAATAAGAAACCCCCATTAATTTAATAAGTGAAAAGAATTGAATGGTTTACAACATATTATTGTTTTATCCCCTACTAACTGATTAAATTTGACATTAAGATTATGCTTAAACTTCATATAATCCTTGATTTCGTCAAGAATGTATATCCCCTAGCTTTCTTTAAAGACATATAATCCTTGATCGCGTCAAAAATGCAAATCCTCTAGCTCCCTTTAATGACATTTAATCCTTGATCGTCTCAAGATTTATTTTCCGCCCAAAATTTTTTTTTTTTGGAGGAAGCAAATCGCTATTCCCCGGAAGGGCTCATCTGGTTCATTAAAATAGATCTGAACTATCCTCGACATTATCTTTTCATATCTCATTACTTATCATTCAAGAGATTAGATTGTCAAATTCACCATCACTGAAAGGCATGGAAAATAGCAGGTTATGTAGGGGCAGTTTGGTTTATTTGATTAATTCAAC
>THYR001
CGTGTAAATGCCAAACTAAAAATTTGGTTTTTGCACGTTAGTACCACGCTAATGATATGGTACTATAATAGATATAGTACTAGTATTACATACTATGTTTAATACTCATTAATCGACATTCCGCTATATCATTACATACTATGCTTAATCCGCATTAATTTACTATCGACTATTTCATTACATTAAATTACTTAACCCTCATTAATATATAATCAATAATTTCATAACATAATATTTTTCATTTAACACTATTTTATATAGTATTATCTGATAACATTAATAAGAAACCCCCATTAATTTAATAAGTGAAAAGAATTGAATGGTTAACAACATATTACTGTTTTATCCCCTACTAACTGATTAAATTTGACATTAAGATTATGCTTAAACTTCATATAATCCTTGATTTCGTCAAGAATGTATATCCCCTAGCTTTCTTTAAAGACATATAATCCTTGATCGCGTCAAAAATGCAAATCCTCTAGCTCCCTTTAATGACATTTAATCCTTGATCGTCTCAAGATTTATTTTCCGCCCAAAATTTTTTTTTTTTGGATGAAGCAAATCGCTATTCCCCGGAAGGGCTCATCTGGTTCATTAAAATAGATCTGAACTATCCTCGACATTATCTTTTCATATCTCATTACTTATCATTCAAGAGATTAGATTGTCAAATTCACCATCACTGAAGGGCATGGAAAATAGCAGGTTATGTAGGGCCAGTTTGGTTTATTTGATTAATTCAAC
>THYR002
CGTGTAAATGCCAAACTAAAAATTTGGTTTTTGCACGTTAGTACCACGCTAATGATATGGTACTATAATAGATATAGTACTAGTATTACATACTATGTTTAATACTCATTAATCGACATTCCGCTATATCATTACATACTATGCTTAATCCGCATTAATTTACTATCCACTATTTCATTACATTAAATTACTTAACCCTCATTAATATATAATCAGTAATTTCATAACATAATATTTTTCATTTAACACTATTTTATATAGTATTATCTGATAACATTAATAAGAAACCCCCATTAATTTAATAAGTGAAAAGAATTGAATGGTTTACAACATATTATTGTTTTATCCCCTACTAACTGATTAAATTTGACATTAAGATTATGCTTAAACTTCATATAATCCTTGATTTCGTCAAGAATGTATATCCCCTAGCTTTCTTTAAAGACATATAATCCTTGATCGCGTCAAAAATGCAAATCCTCTAGCTCCCTTTAATGACATTTAATCCTTGATCGTCTCAAGATTTATTTTCCGCCCAAAATTTTTTTTTTTTGGATGAAGCAAATCGCTATTCCCCGGAAGGGCTCATCTGGTTCATTAAAATAGATCTGAACTATCCTCGACATTATCTTTTCATATCTCATTACTTATCATTCAAGAGATTAGATTGTCAAATTCACCATCACTGAAAGGCATGGAAAATAGCAGGTTATGTAGGGCCAGTTTGGTTTATTTGATTAATTCAAC
>THYR003
CGTGTAAATGCCAAACTAAAAATTTGGTTTTTGCACGTTAGTACCACGCTAATGATATGGTACTATAATAGATATAGTACTAGTATTACATACTATGCTTAATACTCATTAATCGACATTCCGCTATATCATTACATACTATGCTTAATCCGCATTAATTTACTATCGACTATTTCATTACATTAAATTACTTAACCCTCATTAATATATAATCAGTAATTTCATAACATAATATTTTTCATTTAACACTATTTTATATAGTATTATCTGATAACATTAATAAGAAACCCCCATTAATTTAATAAGTGAAAAGAATTGAATGGTTAACAACATATTACTGTTTTATCCCCTACTAACTGATTAAATTTGACATTAAGATTATGCTTAAACTTCATATAATCCTTGATTTCGTCAAGAATGTATATCCCCTAGCTTTCTTTAAAGACATATAATCCTTGATCGCGTCAAAAATGCAAATCCTCTAGCTCCCTTTAATGACATTTAATCCTTGATCGTCTCAAGATTTATTTTCCGCCCAAAATTTTTTTTTTTTGGATGAAGCAAATCGCTATTCCCCGGAAGGGCTCATCTGGTTCATTAAAATAAATCTGAACTATCCTCGACATTATCTTTTCATATCTCATTACTTATCATTCAAGAGATTAGATTGTCAAATTCACCATCACTGAAAGGCATGGAAAATAGCAGGTTATGTAGGGCCAGTTTGGTTTATTTGATTAATTCAAC
>THYR004
CGTGTAAATGCCAAACCAAAAATTTGGTTTTTGCACGTTAGTACCACGCTAATGATATGGTACTATAATAGATATAGTACTAGTATTACATACTATGCTTAATACTCATTAATCGACATTCCGCTATATCATTACATACTATGCTTAATCCGCATTAATTTACTATCGACTATTTCATTACATTAAATTACTTAACCCTCATTAATATATAATCAGTAATTTCATAACATAATATTTTTCATTTAACACTATTTTATATAGTATTATCTGATAACATTAATAAGAAACCCCCATTAATTTAATAAGTGAAAAGAATTGAATGGTTAACAACATATTACTGTTTTATCCCCTACTAACTGATTAAATTTGACATTAAGATTATGCTTAAACTTCATATAATCCTTGATTTCGTCAAGAATGTATATCCCCTAGCTTTCTTTAAAGACATATAATCCTTGATCGCGTCAAAAATGCAAATCCTCTAGCTCCCTTTAATGACATTTAATCCTTGATCGTCTCAAGATTTATTTTCCGCCCAAAATTTTTTTTTTTTGGATGAAGCAAATCGCTATTCCCCGGAAGGGCTCATCTGGTTCATTAAAATAGATCTGAACTATCCTCGACATTATCTTTTCATATCTCATTACTTATCATTCAAGAGATTAGATTGTCAAATTCACCATCACTGAAAGGCATGGAAAATAGCAGGTTATGTAGGGCCAGTTTGGTTTATTTGATTAATTCAAC
>THYR005
CGTGTAAATGCCAAACCAAAAATTTGGTTTTTGCACGTTAGTACCACGCTAATGATATGGTACTATAATAGATATAGTACTAGTATTACATACTATGCTTAATACTCATTAATCGACATTCCGCTATATCATTACATACTATGCTTAATCCGCATTAATTTACTATCGACTATTTCATTACATTAAATTACTTAACCCTCATTAATATATAATCAGTAATTTCATAACATAATATTTTTCATTTAACACTATTTTATATAGTATTATCTGATAACATTAATAAGAAACCCCCATTAATTTAATAAGTGAAAAGAATTGAATGGTTAACAACATATTACTGTTTTATCCCCTACTAACTGATTAAATTTGACATTAAGATTATGCTTAAACTTCATATAATCCTTGATTTCGTCAAGAATGTATATCCCCTAGCTTTCTTTAAAGACATATAATCCTTGATCGCGTCAAAAATGCAAATCCTCTAGCTCCCTTTAATGACATTTAATCCTTGATCGTCTCAAGATTTATTTTCCGCCCAAAATTTTTTTTTTTTGGATGAAGCAAATCGCTATTCCCCGGAAGGGCTCATCTGGTTCATTAAAATAGATCTGAACTATCCTCGACATTATCTTTTCATATCTCATTACTTATCATTCAAGAGATTAGATTGTCAAATTCACCATCACTGAAGGGCATGGAAAATAGCAGGTTATGTAGGGCCAGTTTGGTTTATTTGATTAATTCAAC
>THYR007
CGTGTAAATGCCAAACTAAAAATTTGGTTTTTGCACGTTAGTACCACGCTAATGATATGGTACTATAATAGATATAGTACTAGTATTACATACTATGTTTAATACTCATTAATCGACATTCCGCTATATCATTACATACTATGCTTAATCCGCATTAATTTACTATCCACTATTTCATTACATTAAATTACTTAACCCTCATTAATATATAATCAGTAATTTCATAACATAATATTTTTCATTTAACACTATTTTATATAGTATTATCTGATAACATTAATAAGAAACCCCCATTAATTTAATAAGTGAAAAGAATTGAATGGTTTACAACATATTATTGTTTTATCCCCTACTAACTGATTAAATTTGACATTAAGATTATGCTTAAACTTCATATAATCCTTGATTTCGTCAAGAATGTATATCCCCTAGCTTTCTTTAAAGACATATAATCCTTGATCGCGTCAAAAATGCAAATCCTCTAGCTCCCTTTAATGACATTTAATCCTTGATCGTCTCAAGATTTATTTTCCGCCCAAAATTTTTTTTTTTTGGATGAAGCAAATCGCTATTCCCCGGAAGGGCTCATCTGGTTCATTAAAATAGATCTGAACTATCCTCGACATTATCTTTTCATATCTCATTACTTATCATTCAAGAGATTAGATTGTCAAATTCACCATCACTGAAAGGCATGGAAAATAGCAGGTTATGTAGGGCCAGTTTGGTTTATTTGATTAATTCAAC
>THYR008
CGTGTAAATGCCAAACCAAAAATTTGGTTTTTGCACGTTAGTACCACGCTAATGATATGGTACTATAATAGATATAGTACTAGTATTACATACTATGCTTAATACTCATTAATCGACATTCCGCTATATCATTACATACTATGCTTAATCCGCATTAATTTACTATCGACTATTTCATTACATTAAATTACTTAACCCTCATTAATATATAATCAGTAATTTCATAACATAATATTTTTCATTTAACACTATTTTATATAGTATTATCTGATAACATTAATAAGAAACCCCCATTAATTTAATAAGTGAAAAGAATTGAATGGTTAACAACATATTACTGTTTTATCCCCTACTAACTGATTAAATTTGACATTAAGATTATGCTTAAACTTCATATAATCCTTGATTTCGTCAAGAATGTATATCCCCTAGCTTTCTTTAAAGACATATAATCCTTGATCGCGTCAAAAATGCAAATCCTCTAGCTCCCTTTAATGACATTTAATCCTTGATCGTCTCAAGATTTATTTTCCGCCCAAAATTTTTTTTTTTTGGATGAAGCAAATCGCTATTCCCCGGAAGGGCTCATCTGGTTCATTAAAATAGATCTGAACTATCCTCGACATTATCTTTTCATATCTCATTACTTATCATTCAAGAGATTAGATTGTCAAATTCACCATCACTGAAAGGCATGGAAAATAGCAGGTTATGTAGGGCCAGTTTGGTTTATTTGATTAATTCAAC
>THYR009
CGTGTAAATGCCAAACTAAAAATTTGGTTTTTGCACGTTAGTACCACGCTAATGATATGGTACTATAATAGATATAGTACTAGTATTACATACTATGTTTAATACTCATTAATCGACATTCCGCTATATCATTACATACTATGCTTAATCCGCATTAATTTACTATCCACTATTTCATTACATTAAATTACTTAACCCTCATTAATATATAATCAGTAATTTCATAACATAATATTTTTCATTTAACACTATTTTATATAGTATTATCTGATAACATTAATAAGAAACCCCCATTAATTTAATAAGTGAAAAGAATTGAATGGTTTACAACATATTATTGTTTTATCCCCTACTAACTGATTAAATTTGACATTAAGATTATGCTTAAACTTCATATAATCCTTGATTTCGTCAAGAATGTATATCCCCTAGCTTTCTTTAAAGACATATAATCCTTGATCGCGTCAAAAATGCAAATCCTCTAGCTCCCTTTAATGACATTTAATCCTTGATCGTCTCAAGATTTATTTTCCGCCCAAAATTTTTTTTTTTTGGATGAAGCAAATCGCTATTCCCCGGAAGGGCTCATCTGGTTCATTAAAATAGATCTGAACTATCCTCGACATTATCTTTTCATATCTCATTACTTATCATTCAAGAGATTAGATTGTCAAATTCACCATCACTGAAAGGCATGGAAAATAGCAGGTTATGTAGGGCCAGTTTGGTTTATTTGATTAATTCAAC
