# Supplementary material for: Genetic differentiation and phylogeography of Mediterranean-North Eastern Atlantic blue shark (Prionace glauca, L. 1758) using mitochondrial DNA: panmixia or complex stock structure?
Source: PeerJ. 2017 Dec 6;5:e4112. doi: 10.7717/peerj.4112 (PMC5723133; doi:10.7717/peerj.4112)
Supplement: Supplemental Information 2 [file peerj-05-4112-s009.fas]

>AEGE001
CATATAGCCTTCTCCTCAGTAATTCATATTTGTCGTGACGTCAACTATGGATGACTTATTCGTAATATCCACGCTAACGGAGCCTCATTATTCTTCATCTGTGTCTTCCTCCATATTGCTCGAGGACTATACTACGGTTCCTACCTCTATAAAGAAACATGAAACATTGGCGTAATTCTCCTTTTCCTATTAATAGCAACAGCCTTTGTCGGCTATGTTTTACCATGAGGACAAATATCCTTCTGAGGGGCTACAGTTATCACAAATCTTCTATCCGCATTCCCCTATATTGGAGATATTCTAGTACAATGAATCTGAGGGGGTTTCTCAGTAGATAATGCTACCCTTACACGTTTCTTTGCCTTCCACTTCCTACTCCCATTTCTAATTCTAGCCTTAACAGTTATCCACCTATTATTCCTTCATGAAACAGGCTCTAATAACCCTCTAGGTATTAACTCCAATGCAGATAAAATTTCATTTCACCCATACTTCTCCTATAAAGACTTACTCGGTTTCTTCATTATAATTTTCTTCTTAGCCACATTAGCCCTATTCATGCCTAACCTATTAGGAGATGCTGAAAACTTTATCCCAGCAAACCCACTTGTTACCCCACCTCATATTAAACCCGAATGATACTTCTTATTCGCTTACGCAATCTTACGTTCAATTCCTAATAAACTAGGAGGAGTCCTAGCTCTCCTATTCTCTATTTTTATCCTCATATTAGTGCCTCTTCTACATACCTCTAAACAACGA
>AEGE002
CATATAGCCTTCTCCTCAGTAATTCATATTTGTCGTGACGTCAACTATGGATGACTTATTCGTAATATCCACGCTAACGGAGCCTCATTATTCTTCATCTGTGTCTTCCTCCATATTGCTCGAGGACTATACTACGGTTCCTACCTCTATAAAGAAACATGAAACATTGGCGTAATTCTCCTTTTCCTATTAATAGCAACAGCCTTTGTCGGCTATGTTTTACCATGAGGACAAATATCCTTCTGAGGGGCTACAGTTATCACAAATCTTCTATCCGCATTCCCCTATATTGGAGATATTCTAGTACAATGAATCTGAGGGGGTTTCTCAGTAGATAATGCTACCCTTACACGTTTCTTTGCCTTCCACTTCCTACTCCCATTTCTAATTCTAGCCTTAACAGTTATCCACCTATTATTCCTTCATGAAACAGGCTCTAATAACCCTCTAGGTATTAACTCCAATGCAGATAAAATTTCATTTCACCCATACTTCTCCTATAAAGACTTACTCGGTTTCTTCATTATAATTTTCTTCTTAGCCACATTAGCCCTATTCATGCCTAACCTATTAGGAGATGCTGAAAACTTTATCCCAGCAAACCCACTTGTTACCCCACCTCATATTAAACCCGAATGATACTTCTTATTCGCTTACGCAATCTTACGTTCAATTCCTAATAAACTAGGAGGAGTCCTAGCTCTCCTATTCTCTATTTTTATCCTCATATTAGTGCCTCTTCTACATACCTCTAAACAACGA
>AEGE003
CATATAGCCTTCTCCTCAGTAATTCATATTTGTCGTGACGTCAACTATGGATGACTTATTCGTAATATCCACGCTAACGGAGCCTCATTATTCTTCATCTGTGTCTTCCTCCATATTGCTCGAGGACTATACTACGGTTCCTACCTCTATAAAGAAACATGAAACATTGGCGTAATTCTCCTTTTCCTATTAATAGCAACAGCCTTTGTCGGCTATGTTTTACCATGAGGACAAATATCCTTCTGAGGGGCTACAGTTATCACAAATCTTCTATCCGCATTTCCCTATATTGGAGATATTCTAGTACAATGAATCTGAGGGGGTTTCTCAGTAGATAATGCTACCCTTACACGTTTCTTTGCCTTCCACTTCCTACTCCCATTTCTAATTCTAGCCTTAACAGTTATCCACCTATTATTCCTTCATGAAACAGGCTCTAATAACCCTCTAGGTATTAACTCCAATGCAGATAAAATTTCATTTCACCCATACTTCTCCTATAAAGACTTACTCGGTTTCTTCATTATAATTTTCTTCTTAGCCACATTAGCCCTATTCATGCCTAACCTATTAGGAGATGCTGAAAACTTTATCCCAGCAAACCCACTTGTTACCCCACCTCATATTAAACCCGAATGATACTTCTTATTCGCTTACGCAATCTTACGTTCAATTCCTAATAAACTAGGAGGAGTCCTAGCTCTCCTATTCTCTATTTTTATCCTCATATTAGTGCCTCTTCTACATACCTCTAAACAACGA
>AEGE004
CATATAGCCTTCTCCTCAGTAATTCATATTTGTCGTGACGTCAACTATGGATGACTTATTCGTAATATCCACGCTAACGGAGCCTCATTATTCTTCATCTGTGTCTTCCTCCATATTGCTCGAGGACTATACTACGGTTCCTACCTCTATAAAGAAACATGAAACATTGGCGTAATTCTCCTTTTCCTATTAATAGCAACAGCCTTTGTCGGCTATGTTTTACCATGAGGACAAATATCCTTCTGAGGGGCTACAGTTATCACAAATCTTCTATCCGCATTCCCCTATATTGGAGATATTCTAGTACAATGAATCTGAGGGGGTTTCTCAGTAGATAATGCTACCCTTACACGTTTCTTTGCCTTCCACTTCCTACTCCCATTTCTAATTCTAGCCTTAACAGTTATCCACCTATTATTCCTTCATGAAACAGGCTCTAATAACCCTCTAGGTATTAACTCCAATGCAGATAAAATTTCATTTCACCCATACTTCTCCTATAAAGACTTACTCGGTTTCTTCATTATAATTTTCTTCTTAGCCACATTAGCCCTATTCATGCCTAACCTATTAGGAGATGCTGAAAACTTTATCCCAGCAAACCCACTTGTTACCCCACCTCATATTAAACCCGAATGATACTTCTTATTCGCTTACGCAATCTTACGTTCAATTCCTAATAAACTAGGAGGAGTCCTAGCTCTCCTATTCTCTATTTTTATCCTCATATTAGTGCCTCTTCTACACACCTCTAAACAACGA
>AEGE005
CATATAGCCTTCTCCTCAGTAATTCATATTTGTCGTGACGTCAACTATGGATGACTTATTCGTAATATCCACGCTAACGGAGCCTCATTATTCTTCATCTGTGTCTTCCTCCATATTGCTCGAGGACTATACTACGGTTCCTACCTCTATAAAGAAACATGAAACATTGGCGTAATTCTCCTTTTCCTATTAATAGCAACAGCCTTTGTCGGCTATGTTTTACCATGAGGACAAATATCCTTCTGAGGGGCTACAGTTATCACAAATCTTCTATCCGCATTCCCCTATATTGGAGATATTCTAGTACAATGAATCTGAGGGGGTTTCTCAGTAGATAATGCTACCCTTACACGTTTCTTTGCCTTCCACTTCCTACTCCCATTTCTAATTCTAGCCTTAACAGTTATCCACCTATTATTCCTTCATGAAACAGGCTCTAATAACCCTCTAGGTATTAACTCCAATGCAGATAAAATTTCATTTCACCCATACTTCTCCTATAAAGACTTACTCGGTTTCTTCATTATAATTTTCTTCTTAGCCACATTAGCCCTATTCATGCCTAACCTATTAGGAGATGCTGAAAACTTTATCCCAGCAAACCCACTTGTTACCCCACCTCATATTAAACCCGAATGATACTTCTTATTCGCTTACGCAATCTTACGTTCAATTCCTAATAAACTAGGAGGAGTCCTAGCTCTCCTATTCTCTATTTTTATCCTCATATTAGTGCCTCTTCTACATACCTCTAAACAACGA
>AEGE006
CATATAGCCTTCTCCTCAGTAATTCATATTTGTCGTGACGTCAACTATGGATGACTTATTCGTAATATCCACGCTAACGGAGCCTCATTATTCTTCATCTGTGTCTTCCTCCATATTGCTCGAGGACTATACTACGGTTCCTACCTCTATAAAGAAACATGAAACATTGGCGTAATTCTCCTTTTCCTATTAATAGCAACAGCCTTTGTCGGCTATGTTTTACCATGAGGACAAATATCCTTCTGAGGGGCTACAGTTATCACAAATCTTCTATCCGCATTCCCCTATATTGGAGATATTCTAGTACAATGAATCTGAGGGGGTTTCTCAGTAGATAATGCTACCCTTACACGTTTCTTTGCCTTCCACTTCCTACTCCCATTTCTAATTCTAGCCTTAACAGTTATCCACCTATTATTCCTTCATGAAACAGGCTCTAATAACCCTCTAGGTATTAACTCCAATGCAGATAAAATTTCATTTCACCCATACTTCTCCTATAAAGACTTACTCGGTTTCTTCATTATAATTTTCTTCTTAGCCACATTAGCCCTATTCATGCCTAACCTATTAGGAGATGCTGAAAACTTTATCCCAGCAAACCCACTTGTTACCCCACCTCATATTAAACCCGAATGATACTTCTTATTCGCTTACGCAATCTTACGTTCAATTCCTAATAAACTAGGAGGAGTCCTAGCTCTCCTATTCTCTATTTTTATCCTCATATTAGTGCCTCTTCTACATACCTCTAAACAACGA
>AEGE007
CATATAGCCTTCTCCTCAGTAATTCATATTTGTCGTGACGTCAACTATGGATGACTTATTCGTAATATCCACGCTAACGGAGCCTCATTATTCTTCATCTGTGTCTTCCTCCATATTGCTCGAGGACTATACTACGGTTCCTACCTCTATAAAGAAACATGAAACATTGGCGTAATTCTCCTTTTCCTATTAATAGCAACAGCCTTTGTCGGCTATGTTTTACCATGAGGACAAATATCCTTCTGAGGGGCTACAGTTATCACAAATCTTCTATCCGCATTCCCCTATATTGGAGATATTCTAGTACAATGAATCTGAGGGGGTTTCTCAGTAGATAATGCTACCCTTACACGTTTCTTTGCCTTCCACTTCCTACTCCCATTTCTAATTCTAGCCTTAACAGTTATCCACCTATTATTCCTTCATGAAACAGGCTCTAATAACCCTCTAGGTATTAACTCCAATGCAGATAAAATTTCATTTCACCCATACTTCTCCTATAAAGACTTACTCGGTTTCTTCATTATAATTTTCTTCTTAGCCACATTAGCCCTATTCATGCCTAACCTATTAGGAGATGCTGAAAACTTTATCCCAGCAAACCCACTTGTTACCCCACCTCATATTAAACCCGAATGATACTTCTTATTCGCTTACGCAATCTTACGTTCAATTCCTAATAAACTAGGAGGAGTCCTAGCTCTCCTATTCTCTATTTTTATCCTCATATTAGTGCCTCTTCTACATACCTCTAAACAACGA
>AEGE008
CATATAGCCTTCTCCTCAGTAATTCATATTTGTCGTGACGTCAACTATGGATGACTTATTCGTAATATCCACGCTAACGGAGCCTCATTATTCTTCATCTGTGTCTTCCTCCATATTGCTCGAGGACTATACTACGGTTCCTACCTCTATAAAGAAACATGAAACATTGGCGTAATTCTCCTTTTCCTATTAATAGCAACAGCCTTTGTCGGCTATGTTTTACCATGAGGACAAATATCCTTCTGAGGGGCTACAGTTATCACAAATCTTCTATCCGCATTCCCCTATATTGGAGATATTCTAGTACAATGAATCTGAGGGGGTTTCTCAGTAGATAATGCTACCCTTACACGTTTCTTTGCCTTCCACTTCCTACTCCCATTTCTAATTCTAGCCTTAACAGTTATCCACCTATTATTCCTTCATGAAACAGGCTCTAATAACCCTCTAGGTATTAACTCCAATGCAGATAAAATTTCATTTCACCCATACTTCTCCTATAAAGACTTACTCGGTTTCTTCATTATAATTTTCTTCTTAGCCACATTAGCCCTATTCATGCCTAACCTATTAGGAGATGCTGAAAACTTTATCCCAGCAAACCCACTTGTTACCCCACCTCATATTAAACCCGAATGATACTTCTTATTCGCTTACGCAATCTTACGTTCAATTCCTAATAAACTAGGAGGAGTCCTAGCTCTCCTATTCTCTATTTTTATCCTCATATTAGTGCCTCTTCTACACACCTCTAAACAACGA
>AEGE009
CATATAGCCTTCTCCTCAGTAATTCATATTTGTCGTGACGTCAACTATGGATGACTTATTCGTAATATCCACGCTAACGGAGCCTCATTATTCTTCATCTGTGTCTTCCTCCATATTGCTCGAGGACTATACTACGGTTCCTACCTCTATAAAGAAACATGAAACATTGGCGTAATTCTCCTTTTCCTATTAATAGCAACAGCCTTTGTCGGCTATGTTTTACCATGAGGACAAATATCCTTCTGAGGGGCTACAGTTATCACAAATCTTCTATCCGCATTCCCCTATATTGGAGATATTCTAGTACAATGAATCTGAGGGGGTTTCTCAGTAGATAATGCTACCCTTACACGTTTCTTTGCCTTCCACTTCCTACTCCCATTTCTAATTCTAGCCTTAACAGTTATCCACCTATTATTCCTTCATGAAACAGGCTCTAATAACCCTCTAGGTATTAACTCCAATGCAGATAAAATTTCATTTCACCCATACTTCTCCTATAAAGACTTACTCGGTTTCTTCATTATAATTTTCTTCTTAGCCACATTAGCCCTATTCATGCCTAACCTATTAGGAGATGCTGAAAACTTTATCCCAGCAAATCCACTTGTTACCCCACCTCATATTAAACCCGAATGATACTTCTTATTCGCTTACGCAATCTTACGTTCAATTCCTAATAAACTAGGAGGAGTCCTAGCTCTCCTATTCTCTATTTTTATCCTCATATTAGTGCCTCTTCTACATACCTCTAAACAACGA
>AEGE010
CATATAGCCTTCTCCTCAGTAATTCATATTTGTCGTGACGTCAACTATGGATGACTTATTCGTAATATCCACGCTAACGGAGCCTCATTATTCTTCATCTGTGTCTTCCTCCATATTGCTCGAGGACTATACTACGGTTCCTACCTCTATAAAGAAACATGAAACATTGGCGTAATTCTCCTTTTCCTATTAATAGCAACAGCCTTTGTCGGCTATGTTTTACCATGAGGACAAATATCCTTCTGAGGGGCTACAGTTATCACAAATCTTCTATCCGCATTCCCCTATATTGGAGATATTCTAGTACAATGAATCTGAGGGGGTTTCTCAGTAGATAATGCTACCCTTACACGTTTCTTTGCCTTCCACTTCCTACTCCCATTTCTAATTCTAGCCTTAACAGTTATCCACCTATTATTCCTTCATGAAACAGGCTCTAATAACCCTCTAGGTATTAACTCCAATGCAGATAAAATTTCATTTCACCCATACTTCTCCTATAAAGACTTACTCGGTTTCTTCATTATAATTTTCTTCTTAGCCACATTAGCCCTATTCATGCCTAACCTATTAGGAGATGCTGAAAACTTTATCCCAGCAAACCCACTTGTTACCCCACCTCATATTAAACCCGAATGATACTTCTTATTCGCTTACGCAATCTTACGTTCAATTCCTAATAAACTAGGAGGAGTCCTAGCTCTCCTATTCTCTATTTTTATCCTCATATTAGTGCCTCTTCTACATACCTCTAAACAACGA
>AEGE011
CATATAGCCTTCTCCTCAGTAATTCATATTTGTCGTGACGTCAACTATGGATGACTTATTCGTAATATCCACGCTAACGGAGCCTCATTATTCTTCATCTGTGTCTTCCTCCATATTGCTCGAGGACTATACTACGGTTCCTACCTCTATAAAGAAACATGAAACATTGGCGTAATTCTCCTTTTCCTATTAATAGCAACAGCCTTTGTCGGCTATGTTTTACCATGAGGACAAATATCCTTCTGAGGGGCTACAGTTATCACAAATCTTCTATCCGCATTCCCCTATATTGGAGATATTCTAGTACAATGAATCTGAGGGGGTTTCTCAGTAGATAATGCTACCCTTACACGTTTCTTTGCCTTCCACTTCCTACTCCCATTTCTAATTCTAGCCTTAACAGTTATCCACCTATTATTCCTTCATGAAACAGGCTCTAATAACCCTCTAGGTATTAACTCCAATGCAGATAAAATTTCATTTCACCCATACTTCTCCTATAAAGACTTACTCGGTTTCTTCATTATAATTTTCTTCTTAGCCACATTAGCCCTATTCATGCCTAACCTATTAGGAGATGCTGAAAACTTTATCCCAGCAAATCCACTTGTTACCCCACCTCATATTAAACCCGAATGATACTTCTTATTCGCTTACGCAATCTTACGTTCAATTCCTAATAAACTAGGAGGAGTCCTAGCTCTCCTATTCTCTATTTTTATCCTCATATTAGTGCCTCTTCTACATACCTCTAAACAACGA
>AEGE012
CATATAGCCTTCTCCTCAGTAATTCATATTTGTCGTGACGTCAACTATGGATGACTTATTCGTAATATCCACGCTAACGGAGCCTCATTATTCTTCATCTGTGTCTTCCTCCATATTGCTCGAGGACTATACTACGGTTCCTACCTCTATAAAGAAACATGAAACATTGGCGTAATTCTCCTTTTCCTATTAATAGCAACAGCCTTTGTCGGCTATGTTTTACCATGAGGACAAATATCCTTCTGAGGGGCTACAGTTATCACAAATCTTCTATCCGCATTTCCCTATATTGGAGATATTCTAGTACAATGAATCTGAGGGGGTTTCTCAGTAGATAATGCTACCCTTACACGTTTCTTTGCCTTCCACTTCCTACTCCCATTTCTAATTCTAGCCTTAACAGTTATCCACCTATTATTCCTTCATGAAACAGGCTCTAATAACCCTCTAGGTATTAACTCCAATGCAGATAAAATTTCATTTCACCCATACTTCTCCTATAAAGACTTACTCGGTTTCTTCATTATAATTTTCTTCTTAGCCACATTAGCCCTATTCATGCCTAACCTATTAGGAGATGCTGAAAACTTTATCCCAGCAAACCCACTTGTTACCCCACCTCATATTAAACCCGAATGATACTTCTTATTCGCTTACGCAATCTTACGTTCAATTCCTAATAAACTAGGAGGAGTCCTAGCTCTCCTATTCTCTATTTTTATCCTCATATTAGTGCCTCTTCTACACACCTCTAAACAACGA
>AEGE013
CATATAGCCTTCTCCTCAGTAATTCATATTTGTCGTGACGTCAACTATGGATGACTTATTCGTAATATCCACGCTAACGGAGCCTCATTATTCTTCATCTGTGTCTTCCTCCATATTGCTCGAGGACTATACTACGGTTCCTACCTCTATAAAGAAACATGAAACATTGGCGTAATTCTCCTTTTCCTATTAATAGCAACAGCCTTTGTCGGCTATGTTTTACCATGAGGACAAATATCCTTCTGAGGGGCTACAGTTATCACAAATCTTCTATCCGCATTCCCCTATATTGGAGATATTCTAGTACAATGAATCTGAGGGGGTTTCTCAGTAGATAATGCTACCCTTACACGTTTCTTTGCCTTCCACTTCCTACTCCCATTTCTAATTCTAGCCTTAACAGTTATCCACCTATTATTCCTTCATGAAACAGGCTCTAATAACCCTCTAGGTATTAACTCCAATGCAGATAAAATTTCATTTCACCCATACTTCTCCTATAAAGACTTACTCGGTTTCTTCATTATAATTTTCTTCTTAGCCACATTAGCCCTATTCATGCCTAACCTATTAGGAGATGCTGAAAACTTTATCCCAGCAAATCCACTTGTTACCCCACCTCATATTAAACCCGAATGATACTTCTTATTCGCTTACGCAATCTTACGTTCAATTCCTAATAAACTAGGAGGAGTCCTAGCTCTCCTATTCTCTATTTTTATCCTCATATTAGTGCCTCTTCTACATACCTCTAAACAACGA
>AEGE014
CATATAGCCTTCTCCTCAGTAATTCATATTTGTCGTGACGTCAACTATGGATGACTTATTCGTAATATCCACGCTAACGGAGCCTCATTATTCTTCATCTGTGTCTTCCTCCATATTGCTCGAGGACTATACTACGGTTCCTACCTCTATAAAGAAACATGAAACATTGGCGTAATTCTCCTTTTCCTATTAATAGCAACAGCCTTTGTCGGCTATGTTTTACCATGAGGACAAATATCCTTCTGAGGGGCTACAGTTATCACAAATCTTCTATCCGCATTCCCCTATATTGGAGATATTCTAGTACAATGAATCTGAGGGGGTTTCTCAGTAGATAATGCTACCCTTACACGTTTCTTTGCCTTCCACTTCCTACTCCCATTTCTAATTCTAGCCTTAACAGTTATCCACCTATTATTCCTTCATGAAACAGGCTCTAATAACCCTCTAGGTATTAACTCCAATGCAGATAAAATTTCATTTCACCCATACTTCTCCTATAAAGACTTACTCGGTTTCTTCATTATAATTTTCTTCTTAGCCACATTAGCCCTATTCATGCCTAACCTATTAGGAGATGCTGAAAACTTTATCCCAGCAAACCCACTTGTTACCCCACCTCATATTAAACCCGAATGATACTTCTTATTCGCTTACGCAATCTTACGTTCAATTCCTAATAAACTAGGAGGAGTCCTAGCTCTCCTATTCTCTATTTTTATCCTCATATTAGTGCCTCTTCTACATACCTCTAAACAACGA
>AEGE018
CATATAGCCTTCTCCTCAGTAATTCATATTTGTCGTGACGTCAACTATGGATGACTTATTCGTAATATCCACGCTAACGGAGCCTCATTATTCTTCATCTGTGTCTTCCTCCATATTGCTCGAGGACTATACTACGGTTCCTACCTCTATAAAGAAACATGAAACATTGGCGTAATTCTCCTTTTCCTATTAATAGCAACAGCCTTTGTCGGCTATGTTTTACCATGAGGACAAATATCCTTCTGAGGGGCTACAGTTATCACAAATCTTCTATCCGCATTTCCCTATATTGGAGATATTCTAGTACAATGAATCTGAGGGGGTTTCTCAGTAGATAATGCTACCCTTACACGTTTCTTTGCCTTCCACTTCCTACTCCCATTTCTAATTCTAGCCTTAACAGTTATCCACCTATTATTCCTTCATGAAACAGGCTCTAATAACCCTCTAGGTATTAACTCCAATGCAGATAAAATTTCATTTCACCCATACTTCTCCTATAAAGACTTACTCGGTTTCTTCATTATAATTTTCTTCTTAGCCACATTAGCCCTATTCATGCCTAACCTATTAGGAGATGCTGAAAACTTTATCCCAGCAAATCCACTTGTTACCCCACCTCATATTAAACCCGAATGATACTTCTTATTCGCTTACGCAATCTTACGTTCAATTCCTAATAAACTAGGAGGAGTCCTAGCTCTCCTATTCTCTATTTTTATCCTCATATTAGTGCCTCTTCTACACACCTCTAAACAACGA
>AEGE019
CATATAGCCTTCTCCTCAGTAATTCATATTTGTCGTGACGTCAACTATGGATGACTTATTCGTAATATCCACGCTAACGGAGCCTCATTATTCTTCATCTGTGTCTTCCTCCATATTGCTCGAGGACTATACTACGGTTCCTACCTCTATAAAGAAACATGAAACATTGGCGTAATTCTCCTTTTCCTATTAATAGCAACAGCCTTTGTCGGCTATGTTTTACCATGAGGACAAATATCCTTCTGAGGGGCTACAGTTATCACAAATCTTCTATCCGCATTCCCCTATATTGGAGATATTCTAGTACAATGAATCTGAGGGGGTTTCTCAGTAGATAATGCTACCCTTACACGTTTCTTTGCCTTCCACTTCCTACTCCCATTTCTAATTCTAGCCTTAACAGTTATCCACCTATTATTCCTTCATGAAACAGGCTCTAATAACCCTCTAGGTATTAACTCCAATGCAGATAAAATTTCATTTCACCCATACTTCTCCTATAAAGACTTACTCGGTTTCTTCATTATAATTTTCTTCTTAGCCACATTAGCCCTATTCATGCCTAACCTATTAGGAGATGCTGAAAACTTTATCCCAGCAAATCCACTTGTTACCCCACCTCATATTAAACCCGAATGATACTTCTTATTCGCTTACGCAATCTTACGTTCAATTCCTAATAAACTAGGAGGAGTCCTAGCTCTCCTATTCTCTATTTTTATCCTCATATTAGTGCCTCTTCTACACACCTCTAAACAACGA
>AEGE021
CATATAGCCTTCTCCTCAGTAATTCATATTTGTCGTGACGTCAACTATGGATGACTTATTCGTAATATCCACGCTAACGGAGCCTCATTATTCTTCATCTGTGTCTTCCTCCATATTGCTCGAGGACTATACTACGGTTCCTACCTCTATAAAGAAACATGAAACATTGGCGTAATTCTCCTTTTCCTATTAATAGCAACAGCCTTTGTCGGCTATGTTTTACCATGAGGACAAATATCCTTCTGAGGGGCTACAGTTATCACAAATCTTCTATCCGCATTCCCCTATATTGGAGATATTCTAGTACAATGAATCTGAGGGGGTTTCTCAGTAGATAATGCTACCCTTACACGTTTCTTTGCCTTCCACTTCCTACTCCCATTTCTAATTCTAGCCTTAACAGTTATCCACCTATTATTCCTTCATGAAACAGGCTCTAATAACCCTCTAGGTATTAACTCCAATGCAGATAAAATTTCATTTCACCCATACTTCTCCTATAAAGACTTACTCGGTTTCTTCATTATAATTTTCTTCTTAGCCACATTAGCCCTATTCATGCCTAACCTATTAGGAGATGCTGAAAACTTTATCCCAGCAAATCCACTTGTTACCCCACCTCATATTAAACCCGAATGATACTTCTTATTCGCTTACGCAATCTTACGTTCAATTCCTAATAAACTAGGAGGAGTCCTAGCTCTCCTATTCTCTATTTTTATCCTCATATTAGTGCCTCTTCTACATACCTCTAAACAACGA
>AEGE027
CATATAGCCTTCTCCTCAGTAATTCATATTTGTCGTGACGTCAACTATGGATGACTTATTCGTAATATCCACGCTAACGGAGCCTCATTATTCTTCATCTGTGTCTTCCTCCATATTGCTCGAGGACTATACTACGGTTCCTACCTCTATAAAGAAACATGAAACATTGGCGTAATTCTCCTTTTCCTATTAATAGCAACAGCCTTTGTCGGCTATGTTTTACCATGAGGACAAATATCCTTCTGAGGGGCTACAGTTATCACAAATCTTCTATCCGCATTCCCCTATATTGGAGATATTCTAGTACAATGAATCTGAGGGGGTTTCTCAGTAGATAATGCTACCCTTACACGTTTCTTTGCCTTCCACTTCCTACTCCCATTTCTAATTCTAGCCTTAACAGTTATCCACCTATTATTCCTTCATGAAACAGGCTCTAATAACCCTCTAGGTATTAACTCCAATGCAGATAAAATTTCATTTCACCCATACTTCTCCTATAAAGACTTACTCGGTTTCTTCATTATAATTTTCTTCTTAGCCACATTAGCCCTATTCATGCCTAACCTATTAGGAGATGCTGAAAACTTTATCCCAGCAAATCCACTTGTTACCCCACCTCATATTAAACCCGAATGATACTTCTTATTCGCTTACGCAATCTTACGTTCAATTCCTAATAAACTAGGAGGAGTCCTAGCTCTCCTATTCTCTATTTTTATCCTCATATTAGTGCCTCTTCTACATACCTCTAAACAACGA
>AEGEL14
CATATAGCCTTCTCCTCAGTAATTCATATTTGTCGTGACGTCAACTATGGATGACTTATTCGTAATATCCACGCTAACGGAGCCTCATTATTCTTCATCTGTGTCTTCCTCCATATTGCTCGAGGACTATACTACGGTTCCTACCTCTATAAAGAAACATGAAACATTGGCGTAATTCTCCTTTTCCTATTAATAGCAACAGCCTTTGTCGGCTATGTTTTACCATGAGGACAAATATCCTTCTGAGGGGCTACAGTTATCACAAATCTTCTATCCGCATTCCCCTATATTGGAGATATTCTAGTACAATGAATCTGAGGGGGTTTCTCAGTAGATAATGCTACCCTTACACGTTTCTTTGCCTTCCACTTCCTACTCCCATTTCTAATTCTAGCCTTAACAGTTATCCACCTATTATTCCTTCATGAAACAGGCTCTAATAACCCTCTAGGTATTAACTCCAATGCAGATAAAATTTCATTTCACCCATACTTCTCCTATAAAGACTTACTCGGTTTCTTCATTATAATTTTCTTCTTAGCCACATTAGCCCTATTCATGCCTAACCTATTAGGAGATGCTGAAAACTTTATCCCAGCAAATCCACTTGTTACCCCACCTCATATTAAACCCGAATGATACTTCTTATTCGCTTACGCAATCTTACGTTCAATTCCTAATAAACTAGGAGGAGTCCTAGCTCTCCTATTCTCTATTTTTATCCTCATATTAGTGCCTCTTCTACATACCTCTAAACAACGA
>BALE001
CATATAGCCTTCTCCTCAGTAATTCATATTTGTCGTGACGTCAACTATGGATGACTTATTCGTAATATCCACGCTAACGGAGCCTCATTATTCTTCATCTGTGTCTTCCTCCATATTGCTCGAGGACTATACTACGGTTCCTACCTCTATAAAGAAACATGAAACATTGGCGTAATTCTCCTTTTCCTATTAATAGCAACAGCCTTTGTCGGCTATGTTTTACCATGAGGACAAATATCCTTCTGAGGGGCTACAGTTATCACAAATCTTCTATCCGCATTCCCCTATATTGGAGATATTCTAGTACAATGAATCTGAGGGGGTTTCTCAGTAGATAATGCTACCCTTACACGTTTCTTTGCCTTCCACTTCCTACTCCCATTTCTAATTCTAGCCTTAACAGTTATCCACCTATTATTCCTTCATGAAACAGGCTCTAATAACCCTCTAGGTATTAACTCCAATGCAGATAAAATTTCATTTCACCCATACTTCTCCTATAAAGACTTACTCGGTTTCTTCATTATAATTTTCTTCTTAGCCACATTAGCCCTATTCATGCCTAACCTATTAGGAGATGCTGAAAACTTTATCCCAGCAAACCCACTTGTTACCCCACCTCATATTAAACCCGAATGATACTTCTTATTCGCTTACGCAATCTTACGTTCAATTCCTAATAAACTAGGAGGAGTCCTAGCTCTCCTATTCTCTATTTTTATCCTCATATTAGTGCCTCTTCTACATACCTCTAAACAACGA
>BALE004
CATATAGCCTTCTCCTCAGTAATTCATATTTGTCGTGACGTCAACTATGGATGACTTATTCGTAATATCCACGCTAACGGAGCCTCATTATTCTTCATCTGTGTCTTCCTCCATATTGCTCGAGGACTATACTACGGTTCCTACCTCTATAAAGAAACATGAAACATTGGCGTAATTCTCCTTTTCCTATTAATAGCAACAGCCTTTGTCGGCTATGTTTTACCATGAGGACAAATATCCTTCTGAGGGGCTACAGTTATCACAAATCTTCTATCCGCATTCCCCTATATTGGAGATATTCTAGTACAATGAATCTGAGGGGGTTTCTCAGTAGATAATGCTACCCTTACACGTTTCTTTGCCTTCCACTTCCTACTCCCATTTCTAATTCTAGCCTTAACAGTTATCCACCTATTATTCCTTCATGAAACAGGCTCTAATAACCCTCTAGGTATTAACTCCAATGCAGATAAAATTTCATTTCACCCATACTTCTCCTATAAAGACTTACTCGGTTTCTTCATTATAATTTTCTTCTTAGCCACATTAGCCCTATTCATGCCTAACCTATTAGGAGATGCTGAAAACTTTATCCCAGCAAATCCACTTGTTACCCCACCTCATATTAAACCCGAATGATACTTCTTATTCGCTTACGCAATCTTACGTTCAATTCCTAATAAACTAGGAGGAGTCCTAGCTCTCCTATTCTCTATTTTTATCCTCATATTAGTGCCTCTTCTACACACCTCTAAACAACGA
>BALE006
CATATAGCCTTCTCCTCAGTAATTCATATTTGTCGTGACGTCAACTATGGATGACTTATTCGTAATATCCACGCTAACGGAGCCTCATTATTCTTCATCTGTGTCTTCCTCCATATTGCTCGAGGACTATACTACGGTTCCTACCTCTATAAAGAAACATGAAACATTGGCGTAATTCTCCTTTTCCTATTAATAGCAACAGCCTTTGTCGGCTATGTTTTACCATGAGGACAAATATCCTTCTGAGGGGCTACAGTTATCACAAATCTTCTATCCGCATTCCCCTATATTGGAGATATTCTAGTACAATGAATCTGAGGGGGTTTCTCAGTAGATAATGCTACCCTTACACGTTTCTTTGCCTTCCACTTCCTACTCCCATTTCTAATTCTAGCCTTAACAGTTATCCACCTATTATTCCTTCATGAAACAGGCTCTAATAACCCTCTAGGTATTAACTCCAATGCAGATAAAATTTCATTTCACCCATACTTCTCCTATAAAGACTTACTCGGTTTCTTCATTATAATTTTCTTCTTAGCCACATTAGCCCTATTCATGCCTAACCTATTAGGAGATGCTGAAAACTTTATCCCAGCAAATCCACTTGTTACCCCACCTCATATTAAACCCGAATGATACTTCTTATTCGCTTACGCAATCTTACGTTCAATTCCTAATAAACTAGGAGGAGTCCTAGCTCTCCTATTCTCTATTTTTATCCTCATATTAGTGCCTCTTCTACACACCTCTAAACAACGA
>BALE007
CATATAGCCTTCTCCTCAGTAATTCATATTTGTCGTGACGTCAACTATGGATGACTTATTCGTAATATCCACGCTAACGGAGCCTCATTATTCTTCATCTGTGTCTTCCTCCATATTGCTCGAGGACTATACTACGGTTCCTACCTCTATAAAGAAACATGAAACATTGGCGTAATTCTCCTTTTCCTATTAATAGCAACAGCCTTTGTCGGCTATGTTTTACCATGAGGACAAATATCCTTCTGAGGGGCTACAGTTATCACAAATCTTCTATCCGCATTCCCCTATATTGGAGATATTCTAGTACAATGAATCTGAGGGGGTTTCTCAGTAGATAATGCTACCCTTACACGTTTCTTTGCCTTCCACTTCCTACTCCCATTTCTAATTCTAGCCTTAACAGTTATCCACCTATTATTCCTTCATGAAACAGGCTCTAATAACCCTCTAGGTATTAACTCCAATGCAGATAAAATTTCATTTCACCCATACTTCTCCTATAAAGACTTACTCGGTTTCTTCATTATAATTTTCTTCTTAGCCACATTAGCCCTATTCATGCCTAACCTATTAGGAGATGCTGAAAACTTTATCCCAGCAAATCCACTTGTTACCCCACCTCATATTAAACCCGAATGATACTTCTTATTCGCTTACGCAATCTTACGTTCAATTCCTAATAAACTAGGAGGAGTCCTAGCTCTCCTATTCTCTATTTTTATCCTCATATTAGTGCCTCTTCTACACACCTCTAAACAACGA
>BALE008
CATATAGCCTTCTCCTCAGTAATTCATATTTGTCGTGACGTCAACTATGGATGACTTATTCGTAATATCCACGCTAACGGAGCCTCATTATTCTTCATCTGTGTCTTCCTCCATATTGCTCGAGGACTATACTACGGTTCCTACCTCTATAAAGAAACATGAAACATTGGCGTAATTCTCCTTTTCCTATTAATAGCAACAGCCTTTGTCGGCTATGTTTTACCATGAGGACAAATATCCTTCTGAGGGGCTACAGTTATCACAAATCTTCTATCCGCATTCCCCTATATTGGAGATATTCTAGTACAATGAATCTGAGGGGGTTTCTCAGTAGATAATGCTACCCTTACACGTTTCTTTGCCTTCCACTTCCTACTCCCATTTCTAATTCTAGCCTTAACAGTTATCCACCTATTATTCCTTCATGAAACAGGCTCTAATAACCCTCTAGGTATTAACTCCAATGCAGATAAAATTTCATTTCACCCATACTTCTCCTATAAAGACTTACTCGGTTTCTTCATTATAATTTTCTTCTTAGCCACATTAGCCCTATTCATGCCTAACCTATTAGGAGATGCTGAAAACTTTATCCCAGCAAACCCACTTGTTACCCCACCTCATATTAAACCCGAATGATACTTCTTATTCGCTTACGCAATCTTACGTTCAATTCCTAATAAACTAGGAGGAGTCCTAGCTCTCCTATTCTCTATTTTTATCCTCATATTAGTGCCTCTTCTACATACCTCTAAACAACGA
>BALE009
CATATAGCCTTCTCCTCAGTAATTCATATTTGTCGTGACGTCAACTATGGATGACTTATTCGTAATATCCACGCTAACGGAGCCTCATTATTCTTCATCTGTGTCTTCCTCCATATTGCTCGAGGACTATACTACGGTTCCTACCTCTATAAAGAAACATGAAACATTGGCGTAATTCTCCTTTTCCTATTAATAGCAACAGCCTTTGTCGGCTATGTTTTACCATGAGGACAAATATCCTTCTGAGGGGCTACAGTTATCACAAATCTTCTATCCGCATTCCCCTATATTGGAGATATTCTAGTACAATGAATCTGAGGGGGTTTCTCAGTAGATAATGCTACCCTTACACGTTTCTTTGCCTTCCACTTCCTACTCCCATTTCTAATTCTAGCCTTAACAGTTATCCACCTATTATTCCTTCATGAAACAGGCTCTAATAACCCTCTAGGTATTAACTCCAATGCAGATAAAATTTCATTTCACCCATACTTCTCCTATAAAGACTTACTCGGTTTCTTCATTATAATTTTCTTCTTAGCCACATTAGCCCTATTCATGCCTAACCTATTAGGAGATGCTGAAAACTTTATCCCAGCAAATCCACTTGTTACCCCACCTCATATTAAACCCGAATGATACTTCTTATTCGCTTACGCAATCTTACGTTCAATTCCTAATAAACTAGGAGGAGTCCTAGCTCTCCTATTCTCTATTTTTATCCTCATATTAGTGCCTCTTCTACATACCTCTAAACAACGA
>BALE010
CATATAGCCTTCTCCTCAGTAATTCATATTTGTCGTGACGTCAACTATGGATGACTTATTCGTAATATCCACGCTAACGGAGCCTCATTATTCTTCATCTGTGTCTTCCTCCATATTGCTCGAGGACTATACTACGGTTCCTACCTCTATAAAGAAACATGAAACATTGGCGTAATTCTCCTTTTCCTATTAATAGCAACAGCCTTTGTCGGCTATGTTTTACCATGAGGACAAATATCCTTCTGAGGGGCTACAGTTATCACAAATCTTCTATCCGCATTCCCCTATATTGGAGATATTCTAGTACAATGAATCTGAGGGGGTTTCTCAGTAGATAATGCTACCCTTACACGTTTCTTTGCCTTCCACTTCCTACTCCCATTTCTAATTCTAGCCTTAACAGTTATCCACCTATTATTCCTTCATGAAACAGGCTCTAATAACCCTCTAGGTATTAACTCCAATGCAGATAAAATTTCATTTCACCCATACTTCTCCTATAAAGACTTACTCGGTTTCTTCATTATAATTTTCTTCTTAGCCACATTAGCCCTATTCATGCCTAACCTATTAGGAGATGCTGAAAACTTTATCCCAGCAAATCCACTTGTTACCCCACCTCATATTAAACCCGAATGATACTTCTTATTCGCTTACGCAATCTTACGTTCAATTCCTAATAAACTAGGAGGAGTCCTAGCTCTCCTATTCTCTATTTTTATCCTCATATTAGTGCCTCTTCTACATACCTCTAAACAACGA
>BALE011
CATATAGCCTTCTCCTCAGTAATTCATATTTGTCGTGACGTCAACTATGGATGACTTATTCGTAATATCCACGCTAACGGAGCCTCATTATTCTTCATCTGTGTCTTCCTCCATATTGCTCGAGGACTATACTACGGTTCCTACCTCTATAAAGAAACATGAAACATTGGCGTAATTCTCCTTTTCCTATTAATAGCAACAGCCTTTGTCGGCTATGTTTTACCATGAGGACAAATATCCTTCTGAGGGGCTACAGTTATCACAAATCTTCTATCCGCATTCCCCTATATTGGAGATATTCTAGTACAATGAATCTGAGGGGGTTTCTCAGTAGATAATGCTACCCTTACACGTTTCTTTGCCTTCCACTTCCTACTCCCATTTCTAATTCTAGCCTTAACAGTTATCCACCTATTATTCCTTCATGAAACAGGCTCTAATAACCCTCTAGGTATTAACTCCAATGCAGATAAAATTTCATTTCACCCATACTTCTCCTATAAAGACTTACTCGGTTTCTTCATTATAATTTTCTTCTTAGCCACATTAGCCCTATTCATGCCTAACCTATTAGGAGATGCTGAAAACTTTATCCCAGCAAACCCACTTGTTACCCCACCTCATATTAAACCCGAATGATACTTCTTATTCGCTTACGCAATCTTACGTTCAATTCCTAATAAACTAGGAGGAGTCCTAGCTCTCCTATTCTCTATTTTTATCCTCATATTAGTGCCTCTTCTACATACCTCTAAACAACGA
>BALE012
CATATAGCCTTCTCCTCAGTAATTCATATTTGTCGTGACGTCAACTATGGATGACTTATTCGTAATATCCACGCTAACGGAGCCTCATTATTCTTCATCTGTGTCTTCCTCCATATTGCTCGAGGACTATACTACGGTTCCTACCTCTATAAAGAAACATGAAACATTGGCGTAATTCTCCTTTTCCTATTAATAGCAACAGCCTTTGTCGGCTATGTTTTACCATGAGGACAAATATCCTTCTGAGGGGCTACAGTTATCACAAATCTTCTATCCGCATTCCCCTATATTGGAGATATTCTAGTACAATGAATCTGAGGGGGTTTCTCAGTAGATAATGCTACCCTTACACGTTTCTTTGCCTTCCACTTCCTACTCCCATTTCTAATTCTAGCCTTAACAGTTATCCACCTATTATTCCTTCATGAAACAGGCTCTAATAACCCTCTAGGTATTAACTCCAATGCAGATAAAATTTCATTTCACCCATACTTCTCCTATAAAGACTTACTCGGTTTCTTCATTATAATTTTCTTCTTAGCCACATTAGCCCTATTCATGCCTAACCTATTAGGAGATGCTGAAAACTTTATCCCAGCAAACCCACTTGTTACCCCACCTCATATTAAACCCGAATGATACTTCTTATTCGCTTACGCAATCTTACGTTCAATTCCTAATAAACTAGGAGGAGTCCTAGCTCTCCTATTCTCTATTTTTATCCTCATATTAGTGCCTCTTCTACACACCTCTAAACAACGA
>BALE014
CATATAGCCTTCTCCTCAGTAATTCATATTTGTCGTGACGTCAACTATGGATGACTTATTCGTAATATCCACGCTAACGGAGCCTCATTATTCTTCATCTGTGTCTTCCTCCATATTGCTCGAGGACTATACTACGGTTCCTACCTCTATAAAGAAACATGAAACATTGGCGTAATTCTCCTTTTCCTATTAATAGCAACAGCCTTTGTCGGCTATGTTTTACCATGAGGACAAATATCCTTCTGAGGGGCTACAGTTATCACAAATCTTCTATCCGCATTCCCCTATATTGGAGATATTCTAGTACAATGAATCTGAGGGGGTTTCTCAGTAGATAATGCTACCCTTACACGTTTCTTTGCCTTCCATTTCCTACTCCCATTTCTAATTCTAGCCTTAACAGTTATCCACCTATTATTCCTTCATGAAACAGGCTCTAATAACCCTCTAGGTATTAACTCCAATGCAGATAAAATTTCATTTCACCCATACTTCTCCTATAAAGACTTACTCGGTTTCTTCATTATAATTTTCTTCTTAGCCACATTAGCCCTATTCATGCCTAACCTATTAGGAGATGCTGAAAACTTTATCCCAGCAAACCCACTTGTTACCCCACCTCATATTAAACCCGAATGATACTTCTTATTCGCTTACGCAATCTTACGTTCAATTCCTAATAAACTAGGAGGAGTCCTAGCTCTCCTATTCTCTATTTTTATCCTCATATTAGTGCCTCTTCTACATACCTCTAAACAACGA
>BALE016
CATATAGCCTTCTCCTCAGTAATTCATATTTGTCGTGACGTCAATTATGGATGACTTATTCGTAATATCCACGCTAACGGAGCTTCATTATTCTTCATCTGTGTCTTCCTCCATATTGCTCGAGGACTATACTACGGTTCCTACCTCTATAAAGAAACATGAAACATTGGCGTAATTCTCCTTTTCCTATTAATAGCAACAGCCTTTGTCGGCTATGTTTTACCATGAGGACAAATATCCTTCTGAGGGGCTACAGTTATCACAAATCTTCTATCCGCATTCCCCTATATTGGAGATATTCTAGTACAATGAATCTGAGGGGGTTTCTCAGTAGATAATGCTACCCTTACACGTTTCTTTGCCTTCCACTTCCTACTCCCATTTCTAATTCTAGCCTTAACAGTTATCCACCTATTATTCCTTCATGAAACAGGCTCTAATAACCCTCTAGGTATTAACTCCAATGCAGATAAAATTTCATTTCACCCATACTTCTCCTATAAAGACTTACTCGGTTTCTTCATTATAATTTTCTTCTTAGCCACATTAGCCCTATTCATGCCTAACCTATTAGGAGATGCTGAAAACTTTATCCCAGCAAACCCACTTGTTACCCCACCTCATATTAAACCCGAATGATACTTCTTATTCGCTTACGCAATCTTACGTTCAATTCCTAATAAACTAGGAGGAGTCCTAGCTCTCCTATTCTCTATTTTTATCCTCATATTAGTGCCTCTTCTACATACCTCTAAACAACGA
>BALE017
CATATAGCCTTCTCCTCAGTAATTCATATTTGTCGTGACGTCAACTATGGATGACTTATTCGTAATATCCACGCTAACGGAGCCTCATTATTCTTCATCTGTGTCTTCCTCCATATTGCTCGAGGACTATACTACGGTTCCTACCTCTATAAAGAAACATGAAACATTGGCGTAATTCTCCTTTTCCTATTAATAGCAACAGCCTTTGTCGGCTATGTTTTACCATGAGGACAAATATCCTTCTGAGGGGCTACAGTTATCACAAATCTTCTATCCGCATTCCCCTATATTGGAGATATTCTAGTACAATGAATCTGAGGGGGTTTCTCAGTAGATAATGCTACCCTTACACGTTTCTTTGCCTTCCACTTCCTACTCCCATTTCTAATTCTAGCCTTAACAGTTATCCACCTATTATTCCTTCATGAAACAGGCTCTAATAACCCTCTAGGTATTAACTCCAATGCAGATAAAATTTCATTTCACCCATACTTCTCCTATAAAGACTTACTCGGTTTCTTCATTATAATTTTCTTCTTAGCCACATTAGCCCTATTCATGCCTAACCTATTAGGAGATGCTGAAAACTTTATCCCAGCAAATCCACTTGTTACCCCACCTCATATTAAACCCGAATGATACTTCTTATTCGCTTACGCAATCTTACGTTCAATTCCTAATAAACTAGGAGGAGTCCTAGCTCTCCTATTCTCTATTTTTATCCTCATATTAGTGCCTCTTCTACACACCTCTAAACAACGA
>BALE026
CATATAGCCTTCTCCTCAGTAATTCATATTTGTCGTGACGTCAACTATGGATGACTTATTCGTAATATCCACGCTAACGGAGCCTCATTATTCTTCATCTGTGTCTTCCTCCATATTGCTCGAGGACTATACTACGGTTCCTACCTCTATAAAGAAACATGAAACATTGGCGTAATTCTCCTTTTCCTATTAATAGCAACAGCCTTTGTCGGCTATGTTTTACCATGAGGACAAATATCCTTCTGAGGGGCTACAGTTATCACAAATCTTCTATCCGCATTCCCCTATATTGGAGATATTCTAGTACAATGAATCTGAGGGGGTTTCTCAGTAGATAATGCTACCCTTACACGTTTCTTTGCCTTCCACTTCCTACTCCCATTTCTAATTCTAGCCTTAACAGTTATCCACCTATTATTCCTTCATGAAACAGGCTCTAATAACCCTCTAGGTATTAACTCCAATGCAGATAAAATTTCATTTCACCCATACTTCTCCTATAAAGACTTACTCGGTTTCTTCATTATAATTTTCTTCTTAGCCACATTAGCCCTATTCATGCCTAACCTATTAGGAGATGCTGAAAACTTTATCCCAGCAAACCCACTTGTTACCCCACCTCATATTAAACCCGAATGATACTTCTTATTCGCTTACGCAATCTTACGTTCAATTCCTAATAAACTAGGAGGAGTCCTAGCTCTCCTATTCTCTATTTTTATCCTCATATTAGTGCCTCTTCTACATACCTCTAAACAACGA
>BALE027
CATATAGCCTTCTCCTCAGTAATTCATATTTGTCGTGACGTCAACTATGGATGACTTATTCGTAATATCCACGCTAACGGAGCCTCATTATTCTTCATCTGTGTCTTCCTCCATATTGCTCGAGGACTATACTACGGTTCCTACCTCTATAAAGAAACATGAAACATTGGCGTAATTCTCCTTTTCCTATTAATAGCAACAGCCTTTGTCGGCTATGTTTTACCATGAGGACAAATATCCTTCTGAGGGGCTACAGTTATCACAAATCTTCTATCCGCATTCCCCTATATTGGAGATATTCTAGTACAATGAATCTGAGGGGGTTTCTCAGTAGATAATGCTACCCTTACACGTTTCTTTGCCTTCCACTTCCTACTCCCATTTCTAATTCTAGCCTTAACAGTTATCCACCTATTATTCCTTCATGAAACAGGCTCTAATAACCCTCTAGGTATTAACTCCAATGCAGATAAAATTTCATTTCACCCATACTTCTCCTATAAAGACTTACTCGGTTTCTTCATTATAATTTTCTTCTTAGCCACATTAGCCCTATTCATGCCTAACCTATTAGGAGATGCTGAAAACTTTATCCCAGCAAATCCACTTGTTACCCCACCTCATATTAAACCCGAATGATACTTCTTATTCGCTTACGCAATCTTACGTTCAATTCCTAATAAACTAGGAGGAGTCCTAGCTCTCCTATTCTCTATTTTTATCCTCATATTAGTGCCTCTTCTACATACCTCTAAACAACGA
>BALE028
CATATAGCCTTCTCCTCAGTAATTCATATTTGTCGTGACGTCAACTATGGATGACTTATTCGTAATATCCACGCTAACGGAGCCTCATTATTCTTCATCTGTGTCTTCCTCCATATTGCTCGAGGACTATACTACGGTTCCTACCTCTATAAAGAAACATGAAACATTGGCGTAATTCTCCTTTTCCTATTAATAGCAACAGCCTTTGTCGGCTATGTTTTACCATGAGGACAAATATCCTTCTGAGGGGCTACAGTTATCACAAATCTTCTATCCGCATTCCCCTATATTGGAGATATTCTAGTACAATGAATCTGAGGGGGTTTCTCAGTAGATAATGCTACCCTTACACGTTTCTTTGCCTTCCACTTCCTACTCCCATTTCTAATTCTAGCCTTAACAGTTATCCACCTATTATTCCTTCATGAAACAGGCTCTAATAACCCTCTAGGTATTAACTCCAATGCAGATAAAATTTCATTTCACCCATACTTCTCCTATAAAGACTTACTCGGTTTCTTCATTATAATTTTCTTCTTAGCCACATTAGCCCTATTCATGCCTAACCTATTAGGAGATGCTGAAAACTTTATCCCAGCAAACCCACTTGTTACCCCACCTCATATTAAACCCGAATGATACTTCTTATTCGCTTACGCAATCTTACGTTCAATTCCTAATAAACTAGGAGGAGTCCTAGCTCTCCTATTCTCTATTTTTATCCTCATATTAGTGCCTCTTCTACATACCTCTAAACAACGA
>BALE029
CATATAGCCTTCTCCTCAGTAATTCATATTTGTCGTGACGTCAACTATGGATGACTTATTCGTAATATCCACGCTAACGGAGCCTCATTATTCTTCATCTGTGTCTTCCTCCATATTGCTCGAGGACTATACTACGGTTCCTACCTCTATAAAGAAACATGAAACATTGGCGTAATTCTCCTTTTCCTATTAATAGCAACAGCCTTTGTCGGCTATGTTTTACCATGAGGACAAATATCCTTCTGAGGGGCTACAGTTATCACAAATCTTCTATCCGCATTCCCCTATATTGGAGATATTCTAGTACAATGAATCTGAGGGGGTTTCTCAGTAGATAATGCTACCCTTACACGTTTCTTTGCCTTCCACTTCCTACTCCCATTTCTAATTCTAGCCTTAACAGTTATCCACCTATTATTCCTTCATGAAACAGGCTCTAATAACCCTCTAGGTATTAACTCCAATGCAGATAAAATTTCATTTCACCCATACTTCTCCTATAAAGACTTACTCGGTTTCTTCATTATAATTTTCTTCTTAGCCACATTAGCCCTATTCATGCCTAACCTATTAGGAGATGCTGAAAACTTTATCCCAGCAAATCCACTTGTTACCCCACCTCATATTAAACCCGAATGATACTTCTTATTCGCTTACGCAATCTTACGTTCAATTCCTAATAAACTAGGAGGAGTCCTAGCTCTCCTATTCTCTATTTTTATCCTCATATTAGTGCCTCTTCTACATACCTCTAAACAACGA
>BALE030
CATATAGCCTTCTCCTCAGTAATTCATATTTGTCGTGACGTCAACTATGGATGACTTATTCGTAATATCCACGCTAACGGAGCCTCATTATTCTTCATCTGTGTCTTCCTCCATATTGCTCGAGGACTATACTACGGTTCCTACCTCTATAAAGAAACATGAAACATTGGCGTAATTCTCCTTTTCCTATTAATAGCAACAGCCTTTGTCGGCTATGTTTTACCATGAGGACAAATATCCTTCTGAGGGGCTACAGTTATCACAAATCTTCTATCCGCATTCCCCTATATTGGAGATATTCTAGTACAATGAATCTGAGGGGGTTTCTCAGTAGATAATGCTACCCTTACACGTTTCTTTGCCTTCCACTTCCTACTCCCATTTCTAATTCTAGCCTTAACAGTTATCCACCTATTATTCCTTCATGAAACAGGCTCTAATAACCCTCTAGGTATTAACTCCAATGCAGATAAAATTTCATTTCACCCATACTTCTCCTATAAAGACTTACTCGGTTTCTTCATTATAATTTTCTTCTTAGCCACATTAGCCCTATTCATGCCTAACCTATTAGGAGATGCTGAAAACTTTATCCCAGCAAACCCACTTGTTACCCCACCTCATATTAAACCCGAATGATACTTCTTATTCGCTTACGCAATCTTACGTTCAATTCCTAATAAACTAGGAGGAGTCCTAGCTCTCCTATTCTCTATTTTTATCCTCATATTAGTGCCTCTTCTACATACCTCTAAACAACGA
>BALE031
CATATAGCCTTCTCCTCAGTAATTCATATTTGTCGTGACGTCAACTATGGATGACTTATTCGTAATATCCACGCTAACGGAGCCTCATTATTCTTCATCTGTGTCTTCCTCCATATTGCTCGAGGACTATACTACGGTTCCTACCTCTATAAAGAAACATGAAACATTGGCGTAATTCTCCTTTTCCTATTAATAGCAACAGCCTTTGTCGGCTATGTTTTACCATGAGGACAAATATCCTTCTGAGGGGCTACAGTTATCACAAATCTTCTATCCGCATTCCCCTATATTGGAGATATTCTAGTACAATGAATCTGAGGGGGTTTCTCAGTAGATAATGCTACCCTTACACGTTTCTTTGCCTTCCACTTCCTACTCCCATTTCTAATTCTAGCCTTAACAGTTATCCACCTATTATTCCTTCATGAAACAGGCTCTAATAACCCTCTAGGTATTAACTCCAATGCAGATAAAATTTCATTTCACCCATACTTCTCCTATAAAGACTTACTCGGTTTCTTCATTATAATTTTCTTCTTAGCCACATTAGCCCTATTCATGCCTAACCTATTAGGAGATGCTGAAAACTTTATCCCAGCAAATCCACTTGTTACCCCACCTCATATTAAACCCGAATGATACTTCTTATTCGCTTACGCAATCTTACGTTCAATTCCTAATAAACTAGGAGGAGTCCTAGCTCTCCTATTCTCTATTTTTATCCTCATATTAGTGCCTCTTCTACACACCTCTAAACAACGA
>BALE032
CATATAGCCTTCTCCTCAGTAATTCATATTTGTCGTGACGTCAACTATGGATGACTTATTCGTAATATCCACGCTAACGGAGCCTCATTATTCTTCATCTGTGTCTTCCTCCATATTGCTCGAGGACTATACTACGGTTCCTACCTCTATAAAGAAACATGAAACATTGGCGTAATTCTCCTTTTCCTATTAATAGCAACAGCCTTTGTCGGCTATGTTTTACCATGAGGACAAATATCCTTCTGAGGGGCTACAGTTATCACAAATCTTCTATCCGCATTCCCCTATATTGGAGATATTCTAGTACAATGAATCTGAGGGGGTTTCTCAGTAGATAATGCTACCCTTACACGTTTCTTTGCCTTCCACTTCCTACTCCCATTTCTAATTCTAGCCTTAACAGTTATCCACCTATTATTCCTTCATGAAACAGGCTCTAATAACCCTCTAGGTATTAACTCCAATGCAGATAAAATTTCATTTCACCCATACTTCTCCTATAAAGACTTACTCGGTTTCTTCATTATAATTTTCTTCTTAGCCACATTAGCCCTATTCATGCCTAACCTATTAGGAGATGCTGAAAACTTTATCCCAGCAAACCCACTTGTTACCCCACCTCATATTAAACCCGAATGATACTTCTTATTCGCTTACGCAATCTTACGTTCAATTCCTAATAAACTAGGAGGAGTCCTAGCTCTCCTATTCTCTATTTTTATCCTCATATTAGTGCCTCTTCTACACACCTCTAAACAACGA
>BALE033
CATATAGCCTTCTCCTCAGTAATTCATATTTGTCGTGACGTCAATTATGGATGACTTATTCGTAATATCCACGCTAACGGAGCCTCATTATTCTTCATCTGTGTCTTCCTCCATATTGCTCGAGGACTATACTACGGTTCCTACCTCTATAAAGAAACATGAAACATTGGCGTAATTCTCCTTTTCCTATTAATAGCAACAGCCTTTGTCGGCTATGTTTTACCATGAGGACAAATATCCTTCTGAGGGGCTACAGTTATCACAAATCTTCTATCCGCATTCCCCTATATTGGAGATATTCTAGTACAATGAATCTGAGGGGGTTTCTCAGTAGATAATGCTACCCTTACACGTTTCTTTGCCTTCCACTTCCTACTCCCATTTCTAATTCTAGCCTTAACAGTTATCCACCTATTATTCCTTCATGAAACAGGCTCTAATAACCCTCTAGGTATTAACTCCAATGCAGATAAAATTTCATTTCACCCATACTTCTCCTATAAAGACTTACTCGGTTTCTTCATTATAATTTTCTTCTTAGCCACATTAGCCCTATTCATGCCTAACCTATTAGGAGATGCTGAAAACTTTATCCCAGCAAACCCACTTGTTACCCCACCTCATATTAAACCCGAATGATACTTCTTATTCGCTTACGCAATCTTACGTTCAATTCCTAATAAACTAGGAGGAGTCCTAGCTCTCCTATTCTCTATTTTTATCCTCATATTAGTGCCTCTTCTACATACCTCTAAACAACGA
>BALE034
CATATAGCCTTCTCCTCAGTAATTCATATTTGTCGTGACGTCAACTATGGATGACTTATTCGTAATATCCACGCTAACGGAGCCTCATTATTCTTCATCTGTGTCTTCCTCCATATTGCTCGAGGACTATACTACGGTTCCTACCTCTATAAAGAAACATGAAACATTGGCGTAATTCTCCTTTTCCTATTAATAGCAACAGCCTTTGTCGGCTATGTTTTACCATGAGGACAAATATCCTTCTGAGGGGCTACAGTTATCACAAATCTTCTATCCGCATTCCCCTATATTGGAGATATTCTAGTACAATGAATCTGAGGGGGTTTCTCAGTAGATAATGCTACCCTTACACGTTTCTTTGCCTTCCACTTCCTACTCCCATTTCTAATTCTAGCCTTAACAGTTATCCACCTATTATTCCTTCATGAAACAGGCTCTAATAACCCTCTAGGTATTAACTCCAATGCAGATAAAATTTCATTTCACCCATACTTCTCCTATAAAGACTTACTCGGTTTCTTCATTATAATTTTCTTCTTAGCCACATTAGCCCTATTCATGCCTAACCTATTAGGAGATGCTGAAAACTTTATCCCAGCAAATCCACTTGTTACCCCACCTCATATTAAACCCGAATGATACTTCTTATTCGCTTACGCAATCTTACGTTCAATTCCTAATAAACTAGGAGGAGTCCTAGCTCTCCTATTCTCTATTTTTATCCTCATATTAGTGCCTCTTCTACATACCTCTAAACAACGA
>BALE035
CATATAGCCTTCTCCTCAGTAATTCATATTTGTCGTGACGTCAATTATGGATGACTTATTCGTAATATCCACGCTAACGGAGCCTCATTATTCTTCATCTGTGTCTTCCTCCATATTGCTCGAGGACTATACTACGGTTCCTACCTCTATAAAGAAACATGAAACATTGGCGTAATTCTCCTTTTCCTATTAATAGCAACAGCCTTTGTCGGCTATGTTTTACCATGAGGACAAATATCCTTCTGAGGGGCTACAGTTATCACAAATCTTCTATCCGCATTCCCCTATATTGGAGATATTCTAGTACAATGAATCTGAGGGGGTTTCTCAGTAGATAATGCTACCCTTACACGTTTCTTTGCCTTCCACTTCCTACTCCCATTTCTAATTCTAGCCTTAACAGTTATCCACCTATTATTCCTTCATGAAACAGGCTCTAATAACCCTCTAGGTATTAACTCCAATGCAGATAAAATTTCATTTCACCCATACTTCTCCTATAAAGACTTACTCGGTTTCTTCATTATAATTTTCTTCTTAGCCACATTAGCCCTATTCATGCCTAACCTATTAGGAGATGCTGAAAACTTTATCCCAGCAAACCCACTTGTTACCCCACCTCATATTAAACCCGAATGATACTTCTTATTCGCTTACGCAATCTTACGTTCAATTCCTAATAAACTAGGAGGAGTCCTAGCTCTCCTATTCTCTATTTTTATCCTCATATTAGTGCCTCTTCTACATACCTCTAAACAACGA
>BALE036
CATATAGCCTTCTCCTCAGTAATTCATATTTGTCGTGACGTCAACTATGGATGACTTATTCGTAATATCCACGCTAACGGAGCCTCATTATTCTTCATCTGTGTCTTCCTCCATATTGCTCGAGGACTATACTACGGTTCCTACCTCTATAAAGAAACATGAAACATTGGCGTAATTCTCCTTTTCCTATTAATAGCAACAGCCTTTGTCGGCTATGTTTTACCATGAGGACAAATATCCTTCTGAGGGGCTACAGTTATCACAAATCTTCTATCCGCATTCCCCTATATTGGAGATATTCTAGTACAATGAATCTGAGGGGGTTTCTCAGTAGATAATGCTACCCTTACACGTTTCTTTGCCTTCCACTTCCTACTCCCATTTCTAATTCTAGCCTTAACAGTTATCCACCTATTATTCCTTCATGAAACAGGCTCTAATAACCCTCTAGGTATTAACTCCAATGCAGATAAAATTTCATTTCACCCATACTTCTCCTATAAAGACTTACTCGGTTTCTTCATTATAATTTTCTTCTTAGCCACATTAGCCCTATTCATGCCTAACCTATTAGGAGATGCTGAAAACTTTATCCCAGCAAACCCACTTGTTACCCCACCTCATATTAAACCCGAATGATACTTCTTATTCGCTTACGCAATCTTACGTTCAATTCCTAATAAACTAGGAGGAGTCCTAGCTCTCCTATTCTCTATTTTTATCCTCATATTAGTGCCTCTTCTACACACCTCTAAACAACGA
>BALE037
CATATAGCCTTCTCCTCAGTAATTCATATTTGTCGTGACGTCAACTATGGATGACTTATTCGTAATATCCACGCTAACGGAGCCTCATTATTCTTCATCTGTGTCTTCCTCCATATTGCTCGAGGACTATACTACGGTTCCTACCTCTATAAAGAAACATGAAACATTGGCGTAATTCTCCTTTTCCTATTAATAGCAACAGCCTTTGTCGGCTATGTTTTACCATGAGGACAAATATCCTTCTGAGGGGCTACAGTTATCACAAATCTTCTATCCGCATTCCCCTATATTGGAGATATTCTAGTACAATGAATCTGAGGGGGTTTCTCAGTAGATAATGCTACCCTTACACGTTTCTTTGCCTTCCACTTCCTACTCCCATTTCTAATTCTAGCCTTAACAGTTATCCACCTATTATTCCTTCATGAAACAGGCTCTAATAACCCTCTAGGTATTAACTCCAATGCAGATAAAATTTCATTTCACCCATACTTCTCCTATAAAGACTTACTCGGTTTCTTCATTATAATTTTCTTCTTAGCCACATTAGCCCTATTCATGCCTAACCTATTAGGAGATGCTGAAAACTTTATCCCAGCAAACCCACTTGTTACCCCACCTCATATTAAACCCGAATGATACTTCTTATTCGCTTACGCAATCTTACGTTCAATTCCTAATAAACTAGGAGGAGTCCTAGCTCTCCTATTCTCTATTTTTATCCTCATATTAGTGCCTCTTCTACATACCTCTAAACAACGA
>BALE038
CATATAGCCTTCTCCTCAGTAATTCATATTTGTCGTGACGTCAATTATGGATGACTTATTCGTAATATCCACGCTAACGGAGCTTCATTATTCTTCATCTGTGTCTTCCTCCATATTGCTCGAGGACTATACTACGGTTCCTACCTCTATAAAGAAACATGAAACATTGGCGTAATTCTCCTTTTCCTATTAATAGCAACAGCCTTTGTCGGCTATGTTTTACCATGAGGACAAATATCCTTCTGAGGGGCTACAGTTATCACAAATCTTCTATCCGCATTCCCCTATATTGGAGATATTCTAGTACAATGAATCTGAGGGGGTTTCTCAGTAGATAATGCTACCCTTACACGTTTCTTTGCCTTCCACTTCCTACTCCCATTTCTAATTCTAGCCTTAACAGTTATCCACCTATTATTCCTTCATGAAACAGGCTCTAATAACCCTCTAGGTATTAACTCCAATGCAGATAAAATTTCATTTCACCCATACTTCTCCTATAAAGACTTACTCGGTTTCTTCATTATAATTTTCTTCTTAGCCACATTAGCCCTATTCATGCCTAACCTATTAGGAGATGCTGAAAACTTTATCCCAGCAAACCCACTTGTTACCCCACCTCATATTAAACCCGAATGATACTTCTTATTCGCTTACGCAATCTTACGTTCAATTCCTAATAAACTAGGAGGAGTCCTAGCTCTCCTATTCTCTATTTTTATCCTCATATTAGTGCCTCTTCTACATACCTCTAAACAACGA
>BALE039
CATATAGCCTTCTCCTCAGTAATTCATATTTGTCGTGACGTCAACTATGGATGACTTATTCGTAATATCCACGCTAACGGAGCCTCATTATTCTTCATCTGTGTCTTCCTCCATATTGCTCGAGGACTATACTACGGTTCCTACCTCTATAAAGAAACATGAAACATTGGCGTAATTCTCCTTTTCCTATTAATAGCAACAGCCTTTGTCGGCTATGTTTTACCATGAGGACAAATATCCTTCTGAGGGGCTACAGTTATCACAAATCTTCTATCCGCATTCCCCTATATTGGAGATATTCTAGTACAATGAATCTGAGGGGGTTTCTCAGTAGATAATGCTACCCTTACACGTTTCTTTGCCTTCCACTTCCTACTCCCATTTCTAATTCTAGCCTTAACAGTTATCCACCTATTATTCCTTCATGAAACAGGCTCTAATAACCCTCTAGGTATTAACTCCAATGCAGATAAAATTTCATTTCACCCATACTTCTCCTATAAAGACTTACTCGGTTTCTTCATTATAATTTTCTTCTTAGCCACATTAGCCCTATTCATGCCTAACCTATTAGGAGATGCTGAAAACTTTATCCCAGCAAATCCACTTGTTACCCCACCTCATATTAAACCCGAATGATACTTCTTATTCGCTTACGCAATCTTACGTTCAATTCCTAATAAACTAGGAGGAGTCCTAGCTCTCCTATTCTCTATTTTTATCCTCATATTAGTGCCTCTTCTACATACCTCTAAACAACGA
>BALE040
CATATAGCCTTCTCCTCAGTAATTCATATTTGTCGTGACGTCAACTATGGATGACTTATTCGTAATATCCACGCTAACGGAGCCTCATTATTCTTCATCTGTGTCTTCCTCCATATTGCTCGAGGACTATACTACGGTTCCTACCTCTATAAAGAAACATGAAACATTGGCGTAATTCTCCTTTTCCTATTAATAGCAACAGCCTTTGTCGGCTATGTTTTACCATGAGGACAAATATCCTTCTGAGGGGCTACAGTTATCACAAATCTTCTATCCGCATTCCCCTATATTGGAGATATTCTAGTACAATGAATCTGAGGGGGTTTCTCAGTAGATAATGCTACCCTTACACGTTTCTTTGCCTTCCACTTCCTACTCCCATTTCTAATTCTAGCCTTAACAGTTATCCACCTATTATTCCTTCATGAAACAGGCTCTAATAACCCTCTAGGTATTAACTCCAATGCAGATAAAATTTCATTTCACCCATACTTCTCCTATAAAGACTTACTCGGTTTCTTCATTATAATTTTCTTCTTAGCCACATTAGCCCTATTCATGCCTAACCTATTAGGAGATGCTGAAAACTTTATCCCAGCAAACCCACTTGTTACCCCACCTCATATTAAACCCGAATGATACTTCTTATTCGCTTACGCAATCTTACGTTCAATTCCTAATAAACTAGGAGGAGTCCTAGCTCTCCTATTCTCTATTTTTATCCTCATATTAGTGCCTCTTCTACATACCTCTAAACAACGA
>BALE041
CATATAGCCTTCTCCTCAGTAATTCATATTTGTCGTGACGTCAACTATGGATGACTTATTCGTAATATCCACGCTAACGGAGCCTCATTATTCTTCATCTGTGTCTTCCTCCATATTGCTCGAGGACTATACTACGGTTCCTACCTCTATAAAGAAACATGAAACATTGGCGTAATTCTCCTTTTCCTATTAATAGCAACAGCCTTTGTCGGCTATGTTTTACCATGAGGACAAATATCCTTCTGAGGGGCTACAGTTATCACAAATCTTCTATCCGCATTCCCCTATATTGGAGATATTCTAGTACAATGAATCTGAGGGGGTTTCTCAGTAGATAATGCTACCCTTACACGTTTCTTTGCCTTCCACTTCCTACTCCCATTTCTAATTCTAGCCTTAACAGTTATCCACCTATTATTCCTTCATGAAACAGGCTCTAATAACCCTCTAGGTATTAACTCCAATGCAGATAAAATTTCATTTCACCCATACTTCTCCTATAAAGACTTACTCGGTTTCTTCATTATAATTTTCTTCTTAGCCACATTAGCCCTATTCATGCCTAACCTATTAGGAGATGCTGAAAACTTTATCCCAGCAAACCCACTTGTTACCCCACCTCATATTAAACCCGAATGATACTTCTTATTCGCTTACGCAATCTTACGTTCAATTCCTAATAAACTAGGAGGAGTCCTAGCTCTCCTATTCTCTATTTTTATCCTCATATTAGTGCCTCTTCTACATACCTCTAAACAACGA
>BALE042
CATATAGCCTTCTCCTCAGTAATTCATATTTGTCGTGACGTCAACTATGGATGACTTATTCGTAATATCCACGCTAACGGAGCCTCATTATTCTTCATCTGTGTCTTCCTCCATATTGCTCGAGGACTATACTACGGTTCCTACCTCTATAAAGAAACATGAAACATTGGCGTAATTCTCCTTTTCCTATTAATAGCAACAGCCTTTGTCGGCTATGTTTTACCATGAGGACAAATATCCTTCTGAGGGGCTACAGTTATCACAAATCTTCTATCCGCATTCCCCTATATTGGAGATATTCTAGTACAATGAATCTGAGGGGGTTTCTCAGTAGATAATGCTACCCTTACACGTTTCTTTGCCTTCCACTTCCTACTCCCATTTCTAATTCTAGCCTTAACAGTTATCCACCTATTATTCCTTCATGAAACAGGCTCTAATAACCCTCTAGGTATTAACTCCAATGCAGATAAAATTTCATTTCACCCATACTTCTCCTATAAAGACTTACTCGGTTTCTTCATTATAATTTTCTTCTTAGCCACATTAGCCCTATTCATGCCTAACCTATTAGGAGATGCTGAAAACTTTATCCCAGCAAACCCACTTGTTACCCCACCTCATATTAAACCCGAATGATACTTCTTATTCGCTTACGCAATCTTACGTTCAATTCCTAATAAACTAGGAGGAGTCCTAGCTCTCCTATTCTCTATTTTTATCCTCATATTAGTGCCTCTTCTACATACCTCTAAACAACGA
>BALE043
CATATAGCCTTCTCCTCAGTAATTCATATTTGTCGTGACGTCAATTATGGATGACTTATTCGTAATATCCACGCTAACGGAGCTTCATTATTCTTCATCTGTGTCTTCCTCCATATTGCTCGAGGACTATACTACGGTTCCTACCTCTATAAAGAAACATGAAACATTGGCGTAATTCTCCTTTTCCTATTAATAGCAACAGCCTTTGTCGGCTATGTTTTACCATGAGGACAAATATCCTTCTGAGGGGCTACAGTTATCACAAATCTTCTATCCGCATTCCCCTATATTGGAGATATTCTAGTACAATGAATCTGAGGGGGTTTCTCAGTAGATAATGCTACCCTTACACGTTTCTTTGCCTTCCACTTCCTACTCCCATTTCTAATTCTAGCCTTAACAGTTATCCACCTATTATTCCTTCATGAAACAGGCTCTAATAACCCTCTAGGTATTAACTCCAATGCAGATAAAATTTCATTTCACCCATACTTCTCCTATAAAGACTTACTCGGTTTCTTCATTATAATTTTCTTCTTAGCCACATTAGCCCTATTCATGCCTAACCTATTAGGAGATGCTGAAAACTTTATCCCAGCAAACCCACTTGTTACCCCACCTCATATTAAACCCGAATGATACTTCTTATTCGCTTACGCAATCTTACGTTCAATTCCTAATAAACTAGGAGGAGTCCTAGCTCTCCTATTCTCTATTTTTATCCTCATATTAGTGCCTCTTCTACACACCTCTAAACAACGA
>BALE044
CATATAGCCTTCTCCTCAGTAATTCATATTTGTCGTGACGTCAACTATGGATGACTTATTCGTAATATCCACGCTAACGGAGCCTCATTATTCTTCATCTGTGTCTTCCTCCATATTGCTCGAGGACTATACTACGGTTCCTACCTCTATAAAGAAACATGAAACATTGGCGTAATTCTCCTTTTCCTATTAATAGCAACAGCCTTTGTCGGCTATGTTTTACCATGAGGACAAATATCCTTCTGAGGGGCTACAGTTATCACAAATCTTCTATCCGCATTCCCCTATATTGGAGATATTCTAGTACAATGAATCTGAGGGGGTTTCTCAGTAGATAATGCTACCCTTACACGTTTCTTTGCCTTCCACTTCCTACTCCCATTTCTAATTCTAGCCTTAACAGTTATCCACCTATTATTCCTTCATGAAACAGGCTCTAATAACCCTCTAGGTATTAACTCCAATGCAGATAAAATTTCATTTCACCCATACTTCTCCTATAAAGACTTACTCGGTTTCTTCATTATAATTTTCTTCTTAGCCACATTAGCCCTATTCATGCCTAACCTATTAGGAGATGCTGAAAACTTTATCCCAGCAAACCCACTTGTTACCCCACCTCATATTAAACCCGAATGATACTTCTTATTCGCTTACGCAATCTTACGTTCAATTCCTAATAAACTAGGAGGAGTCCTAGCTCTCCTATTCTCTATTTTTATCCTCATATTAGTGCCTCTTCTACATACCTCTAAACAACGA
>BALE045
CATATAGCCTTCTCCTCAGTAATTCATATTTGTCGTGACGTCAACTATGGATGACTTATTCGTAATATCCACGCTAACGGAGCCTCATTATTCTTCATCTGTGTCTTCCTCCATATTGCTCGAGGACTATACTACGGTTCCTACCTCTATAAAGAAACATGAAACATTGGCGTAATTCTCCTTTTCCTATTAATAGCAACAGCCTTTGTCGGCTATGTTTTACCATGAGGACAAATATCCTTCTGAGGGGCTACAGTTATCACAAATCTTCTATCCGCATTCCCCTATATTGGAGATATTCTAGTACAATGAATCTGAGGGGGTTTCTCAGTAGATAATGCTACCCTTACACGTTTCTTTGCCTTCCACTTCCTACTCCCATTTCTAATTCTAGCCTTAACAGTTATCCACCTATTATTCCTTCATGAAACAGGCTCTAATAACCCTCTAGGTATTAACTCCAATGCAGATAAAATTTCATTTCACCCATACTTCTCCTATAAAGACTTACTCGGTTTCTTCATTATAATTTTCTTCTTAGCCACATTAGCCCTATTCATGCCTAACCTATTAGGAGATGCTGAAAACTTTATCCCAGCAAACCCACTTGTTACCCCACCTCATATTAAACCCGAATGATACTTCTTATTCGCTTACGCAATCTTACGTTCAATTCCTAATAAACTAGGAGGAGTCCTAGCTCTCCTATTCTCTATTTTTATCCTCATATTAGTGCCTCTTCTACATACCTCTAAACAACGA
>BALE046
CATATAGCCTTCTCCTCAGTAATTCATATTTGTCGTGACGTCAACTATGGATGACTTATTCGTAATATCCACGCTAACGGAGCCTCATTATTCTTCATCTGTGTCTTCCTCCATATTGCTCGAGGACTATACTACGGTTCCTACCTCTATAAAGAAACATGAAACATTGGCGTAATTCTCCTTTTCCTATTAATAGCAACAGCCTTTGTCGGCTATGTTTTACCATGAGGACAAATATCCTTCTGAGGGGCTACAGTTATCACAAATCTTCTATCCGCATTCCCCTATATTGGAGATATTCTAGTACAATGAATCTGAGGGGGTTTCTCAGTAGATAATGCTACCCTTACACGTTTCTTTGCCTTCCACTTCCTACTCCCATTTCTAATTCTAGCCTTAACAGTTATCCACCTATTATTCCTTCATGAAACAGGCTCTAATAACCCTCTAGGTATTAACTCCAATGCAGATAAAATTTCATTTCACCCATACTTCTCCTATAAAGACTTACTCGGTTTCTTCATTATAATTTTCTTCTTAGCCACATTAGCCCTATTCATGCCTAACCTATTAGGAGATGCTGAAAACTTTATCCCAGCAAACCCACTTGTTACCCCACCTCATATTAAACCCGAATGATACTTCTTATTCGCTTACGCAATCTTACGTTCAATTCCTAATAAACTAGGAGGAGTCCTAGCTCTCCTATTCTCTATTTTTATCCTCATATTAGTGCCTCTTCTACATACCTCTAAACAACGA
>BALE047
CATATAGCCTTCTCCTCAGTAATTCATATTTGTCGTGACGTCAACTATGGATGACTTATTCGTAATATCCACGCTAACGGAGCCTCATTATTCTTCATCTGTGTCTTCCTCCATATTGCTCGAGGACTATACTACGGTTCCTACCTCTATAAAGAAACATGAAACATTGGCGTAATTCTCCTTTTCCTATTAATAGCAACAGCCTTTGTCGGCTATGTTTTACCATGAGGACAAATATCCTTCTGAGGGGCTACAGTTATCACAAATCTTCTATCCGCATTCCCCTATATTGGAGATATTCTAGTACAATGAATCTGAGGGGGTTTCTCAGTAGATAATGCTACCCTTACACGTTTCTTTGCCTTCCACTTCCTACTCCCATTTCTAATTCTAGCCTTAACAGTTATCCACCTATTATTCCTTCATGAAACAGGCTCTAATAACCCTCTAGGTATTAACTCCAATGCAGATAAAATTTCATTTCACCCATACTTCTCCTATAAAGACTTACTCGGTTTCTTCATTATAATTTTCTTCTTAGCCACATTAGCCCTATTCATGCCTAACCTATTAGGAGATGCTGAAAACTTTATCCCAGCAAACCCACTTGTTACCCCACCTCATATTAAACCCGAATGATACTTCTTATTCGCTTACGCAATCTTACGTTCAATTCCTAATAAACTAGGAGGAGTCCTAGCTCTCCTATTCTCTATTTTTATCCTCATATTAGTGCCTCTTCTACATACCTCTAAACAACGA
>BALE048
CATATAGCCTTCTCCTCAGTAATTCATATTTGTCGTGACGTCAACTATGGATGACTTATTCGTAATATCCACGCTAACGGAGCCTCATTATTCTTCATCTGTGTCTTCCTCCATATTGCTCGAGGACTATACTACGGTTCCTACCTCTATAAAGAAACATGAAACATTGGCGTAATTCTCCTTTTCCTATTAATAGCAACAGCCTTTGTCGGCTATGTTTTACCATGAGGACAAATATCCTTCTGAGGGGCTACAGTTATCACAAATCTTCTATCCGCATTCCCCTATATTGGAGATATTCTAGTACAATGAATCTGAGGGGGTTTCTCAGTAGATAATGCTACCCTTACACGTTTCTTTGCCTTCCACTTCCTACTCCCATTTCTAATTCTAGCCTTAACAGTTATCCACCTATTATTCCTTCATGAAACAGGCTCTAATAACCCTCTAGGTATTAACTCCAATGCAGATAAAATTTCATTTCACCCATACTTCTCCTATAAAGACTTACTCGGTTTCTTCATTATAATTTTCTTCTTAGCCACATTAGCCCTATTCATGCCTAACCTATTAGGAGATGCTGAAAACTTTATCCCAGCAAACCCACTTGTTACCCCACCTCATATTAAACCCGAATGATACTTCTTATTCGCTTACGCAATCTTACGTTCAATTCCTAATAAACTAGGAGGAGTCCTAGCTCTCCTATTCTCTATTTTTATCCTCATATTAGTGCCTCTTCTACACACCTCTAAACAACGA
>BALE049
CATATAGCCTTCTCCTCAGTAATTCATATTTGTCGTGACGTCAACTATGGATGACTTATTCGTAATATCCACGCTAACGGAGCCTCATTATTCTTCATCTGTGTCTTCCTCCATATTGCTCGAGGACTATACTACGGTTCCTACCTCTATAAAGAAACATGAAACATTGGCGTAATTCTCCTTTTCCTATTAATAGCAACAGCCTTTGTCGGCTATGTTTTACCATGAGGACAAATATCCTTCTGAGGGGCTACAGTTATCACAAATCTTCTATCCGCATTCCCCTATATTGGAGATATTCTAGTACAATGAATCTGAGGGGGTTTCTCAGTAGATAATGCTACCCTTACACGTTTCTTTGCCTTCCACTTCCTACTCCCATTTCTAATTCTAGCCTTAACAGTTATCCACCTATTATTCCTTCATGAAACAGGCTCTAATAACCCTCTAGGTATTAACTCCAATGCAGATAAAATTTCATTTCACCCATACTTCTCCTATAAAGACTTACTCGGTTTCTTCATTATAATTTTCTTCTTAGCCACATTAGCCCTATTCATGCCTAACCTATTAGGAGATGCTGAAAACTTTATCCCAGCAAACCCACTTGTTACCCCACCTCATATTAAACCCGAATGATACTTCTTATTCGCTTACGCAATCTTACGTTCAATTCCTAATAAACTAGGAGGAGTCCTAGCTCTCCTATTCTCTATTTTTATCCTCATATTAGTGCCTCTTCTACATACCTCTAAACAACGA
>BALE050
CATATAGCCTTCTCCTCAGTAATTCATATTTGTCGTGACGTCAACTATGGATGACTTATTCGTAATATCCACGCTAACGGAGCCTCATTATTCTTCATCTGTGTCTTCCTCCATATTGCTCGAGGACTATACTACGGTTCCTACCTCTATAAAGAAACATGAAACATTGGCGTAATTCTCCTTTTCCTATTAATAGCAACAGCCTTTGTCGGCTATGTTTTACCATGAGGACAAATATCCTTCTGAGGGGCTACAGTTATCACAAATCTTCTATCCGCATTCCCCTATATTGGAGATATTCTAGTACAATGAATCTGAGGGGGTTTCTCAGTAGATAATGCTACCCTTACACGTTTCTTTGCCTTCCACTTCCTACTCCCATTTCTAATTCTAGCCTTAACAGTTATCCACCTATTATTCCTTCATGAAACAGGCTCTAATAACCCTCTAGGTATTAACTCCAATGCAGATAAAATTTCATTTCACCCATACTTCTCCTATAAAGACTTACTCGGTTTCTTCATTATAATTTTCTTCTTAGCCACATTAGCCCTATTCATGCCTAACCTATTAGGAGATGCTGAAAACTTTATCCCAGCAAACCCACTTGTTACCCCACCTCATATTAAACCCGAATGATACTTCTTATTCGCTTACGCAATCTTACGTTCAATTCCTAATAAACTAGGAGGAGTCCTAGCTCTCCTATTCTCTATTTTTATCCTCATATTAGTGCCTCTTCTACATACCTCTAAACAACGA
>BALE051
CATATAGCCTTCTCCTCAGTAATTCATATTTGTCGTGACGTCAACTATGGATGACTTATTCGTAATATCCACGCTAACGGAGCCTCATTATTCTTCATCTGTGTCTTCCTCCATATTGCTCGAGGACTATACTACGGTTCCTACCTCTATAAAGAAACATGAAACATTGGCGTAATTCTCCTTTTCCTATTAATAGCAACAGCCTTTGTCGGCTATGTTTTACCATGAGGACAAATATCCTTCTGAGGGGCTACAGTTATCACAAATCTTCTATCCGCATTCCCCTATATTGGAGATATTCTAGTACAATGAATCTGAGGGGGTTTCTCAGTAGATAATGCTACCCTTACACGTTTCTTTGCCTTCCACTTCCTACTCCCATTTCTAATTCTAGCCTTAACAGTTATCCACCTATTATTCCTTCATGAAACAGGCTCTAATAACCCTCTAGGTATTAACTCCAATGCAGATAAAATTTCATTTCACCCATACTTCTCCTATAAAGACTTACTCGGTTTCTTCATTATAATTTTCTTCTTAGCCACATTAGCCCTATTCATGCCTAACCTATTAGGAGATGCTGAAAACTTTATCCCAGCAAACCCACTTGTTACCCCACCTCATATTAAACCCGAATGATACTTCTTATTCGCTTACGCAATCTTACGTTCAATTCCTAATAAACTAGGAGGAGTCCTAGCTCTCCTATTCTCTATTTTTATCCTCATATTAGTGCCTCTTCTACATACCTCTAAACAACGA
>BALE052
CATATAGCCTTCTCCTCAGTAATTCATATTTGTCGTGACGTCAACTATGGATGACTTATTCGTAATATCCACGCTAACGGAGCCTCATTATTCTTCATCTGTGTCTTCCTCCATATTGCTCGAGGACTATACTACGGTTCCTACCTCTATAAAGAAACATGAAACATTGGCGTAATTCTCCTTTTCCTATTAATAGCAACAGCCTTTGTCGGCTATGTTTTACCATGAGGACAAATATCCTTCTGAGGGGCTACAGTTATCACAAATCTTCTATCCGCATTCCCCTATATTGGAGATATTCTAGTACAATGAATCTGAGGGGGTTTCTCAGTAGATAATGCTACCCTTACACGTTTCTTTGCCTTCCACTTCCTACTCCCATTTCTAATTCTAGCCTTAACAGTTATCCACCTATTATTCCTTCATGAAACAGGCTCTAATAACCCTCTAGGTATTAACTCCAATGCAGATAAAATTTCATTTCACCCATACTTCTCCTATAAAGACTTACTCGGTTTCTTCATTATAATTTTCTTCTTAGCCACATTAGCCCTATTCATGCCTAACCTATTAGGAGATGCTGAAAACTTTATCCCAGCAAACCCACTTGTTACCCCACCTCATATTAAACCCGAATGATACTTCTTATTCGCTTACGCAATCTTACGTTCAATTCCTAATAAACTAGGAGGAGTCCTAGCTCTCCTATTCTCTATTTTTATCCTCATATTAGTGCCTCTTCTACATACCTCTAAACAACGA
>CADR001
CATATAGCCTTCTCCTCAGTAATTCATATTTGTCGTGACGTCAACTATGGATGACTTATTCGTAATATCCACGCTAACGGAGCCTCATTATTCTTCATCTGTGTCTTCCTCCATATTGCTCGAGGACTATACTACGGTTCCTACCTCTATAAAGAAACATGAAACATTGGCGTAATTCTCCTTTTCCTATTAATAGCAACAGCCTTTGTCGGCTATGTTTTACCATGAGGACAAATATCCTTCTGAGGGGCTACAGTTATCACAAATCTTCTATCCGCATTCCCCTATATTGGAGATATTCTAGTACAATGAATCTGAGGGGGTTTCTCAGTAGATAATGCTACCCTTACACGTTTCTTTGCCTTCCACTTCCTACTCCCATTTCTAATTCTAGCCTTAACAGTTATCCACCTATTATTCCTTCATGAAACAGGCTCTAATAACCCTCTAGGTATTAACTCCAATGCAGATAAAATTTCATTTCACCCATACTTCTCCTATAAAGACTTACTCGGTTTCTTCATTATAATTTTCTTCTTAGCCACATTAGCCCTATTCATGCCTAACCTATTAGGAGATGCTGAAAACTTTATCCCAGCAAATCCACTTGTTACCCCACCTCATATTAAACCCGAATGATACTTCTTATTCGCTTACGCAATCTTACGTTCAATTCCTAATAAACTAGGAGGAGTCCTAGCTCTCCTATTCTCTATTTTTATCCTCATATTAGTGCCTCTTCTACATACCTCTAAACAACGA
>CADR002
CATATAGCCTTCTCCTCAGTAATTCATATTTGTCGTGACGTCAACTATGGATGACTTATTCGTAATATCCACGCTAACGGAGCCTCATTATTCTTCATCTGTGTCTTCCTCCATATTGCTCGAGGACTATACTACGGTTCCTACCTCTATAAAGAAACATGAAACATTGGCGTAATTCTCCTTTTCCTATTAATAGCAACAGCCTTTGTCGGCTATGTTTTACCATGAGGACAAATATCCTTCTGAGGGGCTACAGTTATCACAAATCTTCTATCCGCATTCCCCTATATTGGAGATATTCTAGTACAATGAATCTGAGGGGGTTTCTCAGTAGATAATGCTACCCTTACACGTTTCTTTGCCTTCCACTTCCTACTCCCATTTCTAATTCTAGCCTTAACAGTTATCCACCTATTATTCCTTCATGAAACAGGCTCTAATAACCCTCTAGGTATTAACTCCAATGCAGATAAAATTTCATTTCACCCATACTTCTCCTATAAAGACTTACTCGGTTTCTTCATTATAATTTTCTTCTTAGCCACATTAGCCCTATTCATGCCTAACCTATTAGGAGATGCTGAAAACTTTATCCCAGCAAACCCACTTGTTACCCCACCTCATATTAAACCCGAATGATACTTCTTATTCGCTTACGCAATCTTACGTTCAATTCCTAATAAACTAGGAGGAGTCCTAGCTCTCCTATTCTCTATTTTTATCCTCATATTAGTGCCTCTTCTACATACCTCTAAACAACGA
>CADR003
CATATAGCCTTCTCCTCAGTAATTCATATTTGTCGTGACGTCAACTATGGATGACTTATTCGTAATATCCACGCTAACGGAGCCTCATTATTCTTCATCTGTGTCTTCCTCCATATTGCTCGAGGACTATACTACGGTTCCTACCTCTATAAAGAAACATGAAACATTGGCGTAATTCTCCTTTTCCTATTAATAGCAACAGCCTTTGTCGGCTATGTTTTACCATGAGGACAAATATCCTTCTGAGGGGCTACAGTTATCACAAATCTTCTATCCGCATTCCCCTATATTGGAGATATTCTAGTACAATGAATCTGAGGGGGTTTCTCAGTAGATAATGCTACCCTTACACGTTTCTTTGCCTTCCACTTCCTACTCCCATTTCTAATTCTAGCCTTAACAGTTATCCACCTATTATTCCTTCATGAAACAGGCTCTAATAACCCTCTAGGTATTAACTCCAATGCAGATAAAATTTCATTTCACCCATACTTCTCCTATAAAGACTTACTCGGTTTCTTCATTATAATTTTCTTCTTAGCCACATTAGCCCTATTCATGCCTAACCTATTAGGAGATGCTGAAAACTTTATCCCAGCAAACCCACTTGTTACCCCACCTCATATTAAACCCGAATGATACTTCTTATTCGCTTACGCAATCTTACGTTCAATTCCTAATAAACTAGGAGGAGTCCTAGCTCTCCTATTCTCTATTTTTATCCTCATATTAGTGCCTCTTCTACACACCTCTAAACAACGA
>CADR004
CATATAGCCTTCTCCTCAGTAATTCATATTTGTCGTGACGTCAACTATGGATGACTTATTCGTAATATCCACGCTAACGGAGCCTCATTATTCTTCATCTGTGTCTTCCTCCATATTGCTCGAGGACTATACTACGGTTCCTACCTCTATAAAGAAACATGAAACATTGGCGTAATTCTCCTTTTCCTATTAATAGCAACAGCCTTTGTCGGCTATGTTTTACCATGAGGACAAATATCCTTCTGAGGGGCTACAGTTATCACAAATCTTCTATCCGCATTCCCCTATATTGGAGATATTCTAGTACAATGAATCTGAGGGGGTTTCTCAGTAGATAATGCTACCCTTACACGTTTCTTTGCCTTCCACTTCCTACTCCCATTTCTAATTCTAGCCTTAACAGTTATCCACCTATTATTCCTTCATGAAACAGGCTCTAATAACCCTCTAGGTATTAACTCCAATGCAGATAAAATTTCATTTCACCCATACTTCTCCTATAAAGACTTACTCGGTTTCTTCATTATAATTTTCTTCTTAGCCACATTAGCCCTATTCATGCCTAACCTATTAGGAGATGCTGAAAACTTTATCCCAGCAAATCCACTTGTTACCCCACCTCATATTAAACCCGAATGATACTTCTTATTCGCTTACGCAATCTTACGTTCAATTCCTAATAAACTAGGAGGAGTCCTAGCTCTCCTATTCTCTATTTTTATCCTCATATTAGTGCCTCTTCTACATACCTCTAAACAACGA
>CADR005
CATATAGCCTTCTCCTCAGTAATTCATATTTGTCGTGACGTCAACTATGGATGACTTATTCGTAATATCCACGCTAACGGAGCCTCATTATTCTTCATCTGTGTCTTCCTCCATATTGCTCGAGGACTATACTACGGTTCCTACCTCTATAAAGAAACATGAAACATTGGCGTAATTCTCCTTTTCCTATTAATAGCAACAGCCTTTGTCGGCTATGTTTTACCATGAGGACAAATATCCTTCTGAGGGGCTACAGTTATCACAAATCTTCTATCCGCATTCCCCTATATTGGAGATATTCTAGTACAATGAATCTGAGGGGGTTTCTCAGTAGATAATGCTACCCTTACACGTTTCTTTGCCTTCCACTTCCTACTCCCATTTCTAATTCTAGCCTTAACAGTTATCCACCTATTATTCCTTCATGAAACAGGCTCTAATAACCCTCTAGGTATTAACTCCAATGCAGATAAAATTTCATTTCACCCATACTTCTCCTATAAAGACTTACTCGGTTTCTTCATTATAATTTTCTTCTTAGCCACATTAGCCCTATTCATGCCTAACCTATTAGGAGATGCTGAAAACTTTATCCCAGCAAATCCACTTGTTACCCCACCTCATATTAAACCCGAATGATACTTCTTATTCGCTTACGCAATCTTACGTTCAATTCCTAATAAACTAGGAGGAGTCCTAGCTCTCCTATTCTCTATTTTTATCCTCATATTAGTGCCTCTTCTACATACCTCTAAACAACGA
>CADR006
CATATAGCCTTCTCCTCAGTAATTCATATTTGTCGTGACGTCAACTATGGATGACTTATTCGTAATATCCACGCTAACGGAGCCTCATTATTCTTCATCTGTGTCTTCCTCCATATTGCTCGAGGACTATACTACGGTTCCTACCTCTATAAAGAAACATGAAACATTGGCGTAATTCTCCTTTTCCTATTAATAGCAACAGCCTTTGTCGGCTATGTTTTACCATGAGGACAAATATCCTTCTGAGGGGCTACAGTTATCACAAATCTTCTATCCGCATTCCCCTATATTGGAGATATTCTAGTACAATGAATCTGAGGGGGTTTCTCAGTAGATAATGCTACCCTTACACGTTTCTTTGCCTTCCACTTCCTACTCCCATTTCTAATTCTAGCCTTAACAGTTATCCACCTATTATTCCTTCATGAAACAGGCTCTAATAACCCTCTAGGTATTAACTCCAATGCAGATAAAATTTCATTTCACCCATACTTCTCCTATAAAGACTTACTCGGTTTCTTCATTATAATTTTCTTCTTAGCCACATTAGCCCTATTCATGCCTAACCTATTAGGAGATGCTGAAAACTTTATCCCAGCAAATCCACTTGTTACCCCACCTCATATTAAACCCGAATGATACTTCTTATTCGCTTACGCAATCTTACGTTCAATTCCTAATAAACTAGGAGGAGTCCTAGCTCTCCTATTCTCTATTTTTATCCTCATATTAGTGCCTCTTCTACACACCTCTAAACAACGA
>CADR007
CATATAGCCTTCTCCTCAGTAATTCATATTTGTCGTGACGTCAACTATGGATGACTTATTCGTAATATCCACGCTAACGGAGCCTCATTATTCTTCATCTGTGTCTTCCTCCATATTGCTCGAGGACTATACTACGGTTCCTACCTCTATAAAGAAACATGAAACATTGGCGTAATTCTCCTTTTCCTATTAATAGCAACAGCCTTTGTCGGCTATGTTTTACCATGAGGACAAATATCCTTCTGAGGGGCTACAGTTATCACAAATCTTCTATCCGCATTCCCCTATATTGGAGATATTCTAGTACAATGAATCTGAGGGGGTTTCTCAGTAGATAATGCTACCCTTACACGTTTCTTTGCCTTCCACTTCCTACTCCCATTTCTAATTCTAGCCTTAACAGTTATCCACCTATTATTCCTTCATGAAACAGGCTCTAATAACCCTCTAGGTATTAACTCCAATGCAGATAAAATTTCATTTCACCCATACTTCTCCTATAAAGACTTACTCGGTTTCTTCATTATAATTTTCTTCTTAGCCACATTAGCCCTATTCATGCCTAACCTATTAGGAGATGCTGAAAACTTTATCCCAGCAAACCCACTTGTTACCCCACCTCATATTAAACCCGAATGATACTTCTTATTCGCTTACGCAATCTTACGTTCAATTCCTAATAAACTAGGAGGAGTCCTAGCTCTCCTATTCTCTATTTTTATCCTCATATTAGTGCCTCTTCTACATACCTCTAAACAACGA
>CADR008
CATATAGCCTTCTCCTCAGTAATTCATATTTGTCGTGACGTCAACTATGGATGACTTATTCGTAATATCCACGCTAACGGAGCCTCATTATTCTTCATCTGTGTCTTCCTCCATATTGCTCGAGGACTATACTACGGTTCCTACCTCTATAAAGAAACATGAAACATTGGCGTAATTCTCCTTTTCCTATTAATAGCAACAGCCTTTGTCGGCTATGTTTTACCATGAGGACAAATATCCTTCTGAGGGGCTACAGTTATCACAAATCTTCTATCCGCATTCCCCTATATTGGAGATATTCTAGTACAATGAATCTGAGGGGGTTTCTCAGTAGATAATGCTACCCTTACACGTTTCTTTGCCTTCCACTTCCTACTCCCATTTCTAATTCTAGCCTTAACAGTTATCCACCTATTATTCCTTCATGAAACAGGCTCTAATAACCCTCTAGGTATTAACTCCAATGCAGATAAAATTTCATTTCACCCATACTTCTCCTATAAAGACTTACTCGGTTTCTTCATTATAATTTTCTTCTTAGCCACATTAGCCCTATTCATGCCTAACCTATTAGGAGATGCTGAAAACTTTATCCCAGCAAACCCACTTGTTACCCCACCTCATATTAAACCCGAATGATACTTCTTATTCGCTTACGCAATCTTACGTTCAATTCCTAATAAACTAGGAGGAGTCCTAGCTCTCCTATTCTCTATTTTTATCCTCATATTAGTGCCTCTTCTACATACCTCTAAACAACGA
>CADR009
CATATAGCCTTCTCCTCAGTAATTCATATTTGTCGTGACGTCAACTATGGATGACTTATTCGTAATATCCACGCTAACGGAGCCTCATTATTCTTCATCTGTGTCTTCCTCCATATTGCTCGAGGACTATACTACGGTTCCTACCTCTATAAAGAAACATGAAACATTGGCGTAATTCTCCTTTTCCTATTAATAGCAACAGCCTTTGTCGGCTATGTTTTACCATGAGGACAAATATCCTTCTGAGGGGCTACAGTTATCACAAATCTTCTATCCGCATTCCCCTATATTGGAGATATTCTAGTACAATGAATCTGAGGGGGTTTCTCAGTAGATAATGCTACCCTTACACGTTTCTTTGCCTTCCACTTCCTACTCCCATTTCTAATTCTAGCCTTAACAGTTATCCACCTATTATTCCTTCATGAAACAGGCTCTAATAACCCTCTAGGTATTAACTCCAATGCAGATAAAATTTCATTTCACCCATACTTCTCCTATAAAGACTTACTCGGTTTCTTCATTATAATTTTCTTCTTAGCCACATTAGCCCTATTCATGCCTAACCTATTAGGAGATGCTGAAAACTTTATCCCAGCAAACCCACTTGTTACCCCACCTCATATTAAACCCGAATGATACTTCTTATTCGCTTACGCAATCTTACGTTCAATTCCTAATAAACTAGGAGGAGTCCTAGCTCTCCTATTCTCTATTTTTATCCTCATATTAGTGCCTCTTCTACACACCTCTAAACAACGA
>CADR010
CATATAGCCTTCTCCTCAGTAATTCATATTTGTCGTGACGTCAACTATGGATGACTTATTCGTAATATCCACGCTAACGGAGCCTCATTATTCTTCATCTGTGTCTTCCTCCATATTGCTCGAGGACTATACTACGGTTCCTACCTCTATAAAGAAACATGAAACATTGGCGTAATTCTCCTTTTCCTATTAATAGCAACAGCCTTTGTCGGCTATGTTTTACCATGAGGACAAATATCCTTCTGAGGGGCTACAGTTATCACAAATCTTCTATCCGCATTCCCCTATATTGGAGATATTCTAGTACAATGAATCTGAGGGGGTTTCTCAGTAGATAATGCTACCCTTACACGTTTCTTTGCCTTCCACTTCCTACTCCCATTTCTAATTCTAGCCTTAACAGTTATCCACCTATTATTCCTTCATGAAACAGGCTCTAATAACCCTCTAGGTATTAACTCCAATGCAGATAAAATTTCATTTCACCCATACTTCTCCTATAAAGACTTACTCGGTTTCTTCATTATAATTTTCTTCTTAGCCACATTAGCCCTATTCATGCCTAACCTATTAGGAGATGCTGAAAACTTTATCCCAGCAAATCCACTTGTTACCCCACCTCATATTAAACCCGAATGATACTTCTTATTCGCTTACGCAATCTTACGTTCAATTCCTAATAAACTAGGAGGAGTCCTAGCTCTCCTATTCTCTATTTTTATCCTCATATTAGTGCCTCTTCTACATACCTCTAAACAACGA
>CADR011
CATATAGCCTTCTCCTCAGTAATTCATATTTGTCGTGACGTCAACTATGGATGACTTATTCGTAATATCCACGCTAACGGAGCCTCATTATTCTTCATCTGTGTCTTCCTCCATATTGCTCGAGGACTATACTACGGTTCCTACCTCTATAAAGAAACATGAAACATTGGCGTAATTCTCCTTTTCCTATTAATAGCAACAGCCTTTGTCGGCTATGTTTTACCATGAGGACAAATATCCTTCTGAGGGGCTACAGTTATCACAAATCTTCTATCCGCATTCCCCTATATTGGAGATATTCTAGTACAATGAATCTGAGGGGGTTTCTCAGTAGATAATGCTACCCTTACACGTTTCTTTGCCTTCCACTTCCTACTCCCATTTCTAATTCTAGCCTTAACAGTTATCCACCTATTATTCCTTCATGAAACAGGCTCTAATAACCCTCTAGGTATTAACTCCAATGCAGATAAAATTTCATTTCACCCATACTTCTCCTATAAAGACTTACTCGGTTTCTTCATTATAATTTTCTTCTTAGCCACATTAGCCCTATTCATGCCTAACCTATTAGGAGATGCTGAAAACTTTATCCCAGCAAATCCACTTGTTACCCCACCTCATATTAAACCCGAATGATACTTCTTATTCGCTTACGCAATCTTACGTTCAATTCCTAATAAACTAGGAGGAGTCCTAGCTCTCCTATTCTCTATTTTTATCCTCATATTAGTGCCTCTTCTACATACCTCTAAACAACGA
>CADR012
CATATAGCCTTCTCCTCAGTAATTCATATTTGTCGTGACGTCAACTATGGATGACTTATTCGTAATATCCACGCTAACGGAGCCTCATTATTCTTCATCTGTGTCTTCCTCCATATTGCTCGAGGACTATACTACGGTTCCTACCTCTATAAAGAAACATGAAACATTGGCGTAATTCTCCTTTTCCTATTAATAGCAACAGCCTTTGTCGGCTATGTTTTACCATGAGGACAAATATCCTTCTGAGGGGCTACAGTTATCACAAATCTTCTATCCGCATTCCCCTATATTGGAGATATTCTAGTACAATGAATCTGAGGGGGTTTCTCAGTAGATAATGCTACCCTTACACGTTTCTTTGCCTTCCACTTCCTACTCCCATTTCTAATTCTAGCCTTAACAGTTATCCACCTATTATTCCTTCATGAAACAGGCTCTAATAACCCTCTAGGTATTAACTCCAATGCAGATAAAATTTCATTTCACCCATACTTCTCCTATAAAGACTTACTCGGTTTCTTCATTATAATTTTCTTCTTAGCCACATTAGCCCTATTCATGCCTAACCTATTAGGAGATGCTGAAAACTTTATCCCAGCAAACCCACTTGTTACCCCACCTCATATTAAACCCGAATGATACTTCTTATTCGCTTACGCAATCTTACGTTCAATTCCTAATAAACTAGGAGGAGTCCTAGCTCTCCTATTCTCTATTTTTATCCTCATATTAGTGCCTCTTCTACACACCTCTAAACAACGA
>CADR013
CATATAGCCTTCTCCTCAGTAATTCATATTTGTCGTGACGTCAACTATGGATGACTTATTCGTAATATCCACGCTAACGGAGCCTCATTATTCTTCATCTGTGTCTTCCTCCATATTGCTCGAGGACTATACTACGGTTCCTACCTCTATAAAGAAACATGAAACATTGGCGTAATTCTCCTTTTCCTATTAATAGCAACAGCCTTTGTCGGCTATGTTTTACCATGAGGACAAATATCCTTCTGAGGGGCTACAGTTATCACAAATCTTCTATCCGCATTTCCCTATATTGGAGATATTCTAGTACAATGAATCTGAGGGGGTTTCTCAGTAGATAATGCTACCCTTACACGTTTCTTTGCCTTCCACTTCCTACTCCCATTTCTAATTCTAGCCTTAACAGTTATCCACCTATTATTCCTTCATGAAACAGGCTCTAATAACCCTCTAGGTATTAACTCCAATGCAGATAAAATTTCATTTCACCCATACTTCTCCTATAAAGACTTACTCGGTTTCTTCATTATAATTTTCTTCTTAGCCACATTAGCCCTATTCATGCCTAACCTATTAGGAGATGCTGAAAACTTTATCCCAGCAAACCCACTTGTTACCCCACCTCATATTAAACCCGAATGATACTTCTTATTCGCTTACGCAATCTTACGTTCAATTCCTAATAAACTAGGAGGAGTCCTAGCTCTCCTATTCTCTATTTTTATCCTCATATTAGTGCCTCTTCTACATACCTCTAAACAACGA
>CADR014
CATATAGCCTTCTCCTCAGTAATTCATATTTGTCGTGACGTCAACTATGGATGACTTATTCGTAATATCCACGCTAACGGAGCCTCATTATTCTTCATCTGTGTCTTCCTCCATATTGCTCGAGGACTATACTACGGTTCCTACCTCTATAAAGAAACATGAAACATTGGCGTAATTCTCCTTTTCCTATTAATAGCAACAGCCTTTGTCGGCTATGTTTTACCATGAGGACAAATATCCTTCTGAGGGGCTACAGTTATCACAAATCTTCTATCCGCATTCCCCTATATTGGAGATATTCTAGTACAATGAATCTGAGGGGGTTTCTCAGTAGATAATGCTACCCTTACACGTTTCTTTGCCTTCCACTTCCTACTCCCATTTCTAATTCTAGCCTTAACAGTTATCCACCTATTATTCCTTCATGAAACAGGCTCTAATAACCCTCTAGGTATTAACTCCAATGCAGATAAAATTTCATTTCACCCATACTTCTCCTATAAAGACTTACTCGGTTTCTTCATTATAATTTTCTTCTTAGCCACATTAGCCCTATTCATGCCTAACCTATTAGGAGATGCTGAAAACTTTATCCCAGCAAACCCACTTGTTACCCCACCTCATATTAAACCCGAATGATACTTCTTATTCGCTTACGCAATCTTACGTTCAATTCCTAATAAACTAGGAGGAGTCCTAGCTCTCCTATTCTCTATTTTTATCCTCATATTAGTGCCTCTTCTACACACCTCTAAACAACGA
>CADR015
CATATAGCCTTCTCCTCAGTAATTCATATTTGTCGTGACGTCAACTATGGATGACTTATTCGTAATATCCACGCTAACGGAGCCTCATTATTCTTCATCTGTGTCTTCCTCCATATTGCTCGAGGACTATACTACGGTTCCTACCTCTATAAAGAAACATGAAACATTGGCGTAATTCTCCTTTTCCTATTAATAGCAACAGCCTTTGTCGGCTATGTTTTACCATGAGGACAAATATCCTTCTGAGGGGCTACAGTTATCACAAATCTTCTATCCGCATTCCCCTATATTGGAGATATTCTAGTACAATGAATCTGAGGGGGTTTCTCAGTAGATAATGCTACCCTTACACGTTTCTTTGCCTTCCACTTCCTACTCCCATTTCTAATTCTAGCCTTAACAGTTATCCACCTATTATTCCTTCATGAAACAGGCTCTAATAACCCTCTAGGTATTAACTCCAATGCAGATAAAATTTCATTTCACCCATACTTCTCCTATAAAGACTTACTCGGTTTCTTCATTATAATTTTCTTCTTAGCCACATTAGCCCTATTCATGCCTAACCTATTAGGAGATGCTGAAAACTTTATCCCAGCAAACCCACTTGTTACCCCACCTCATATTAAACCCGAATGATACTTCTTATTCGCTTACGCAATCTTACGTTCAATTCCTAATAAACTAGGAGGAGTCCTAGCTCTCCTATTCTCTATTTTTATCCTCATATTAGTGCCTCTTCTACATACCTCTAAACAACGA
>CADR016
CATATAGCCTTCTCCTCAGTAATTCATATTTGTCGTGACGTCAACTATGGATGACTTATTCGTAATATCCACGCTAACGGAGCCTCATTATTCTTCATCTGTGTCTTCCTCCATATTGCTCGAGGACTATACTACGGTTCCTACCTCTATAAAGAAACATGAAACATTGGCGTAATTCTCCTTTTCCTATTAATAGCAACAGCCTTTGTCGGCTATGTTTTACCATGAGGACAAATATCCTTCTGAGGGGCTACAGTTATCACAAATCTTCTATCCGCATTCCCCTATATTGGAGATATTCTAGTACAATGAATCTGAGGGGGTTTCTCAGTAGATAATGCTACCCTTACACGTTTCTTTGCCTTCCACTTCCTACTCCCATTTCTAATTCTAGCCTTAACAGTTATCCACCTATTATTCCTTCATGAAACAGGCTCTAATAACCCTCTAGGTATTAACTCCAATGCAGATAAAATTTCATTTCACCCATACTTCTCCTATAAAGACTTACTCGGTTTCTTCATTATAATTTTCTTCTTAGCCACATTAGCCCTATTCATGCCTAACCTATTAGGAGATGCTGAAAACTTTATCCCAGCAAATCCACTTGTTACCCCACCTCATATTAAACCCGAATGATACTTCTTATTCGCTTACGCAATCTTACGTTCAATTCCTAATAAACTAGGAGGAGTCCTAGCTCTCCTATTCTCTATTTTTATCCTCATATTAGTGCCTCTTCTACATACCTCTAAACAACGA
>CADR017
CATATAGCCTTCTCCTCAGTAATCCATATTTGTCGTGACGTCAACTATGGATGACTTATTCGTAATATCCACGCTAACGGAGCCTCATTATTCTTCATCTGTGTCTTCCTCCATATTGCTCGAGGACTATACTACGGTTCCTACCTCTATAAAGAAACATGAAACATTGGCGTAATTCTCCTTTTCCTATTAATAGCAACAGCCTTTGTCGGCTATGTTTTACCATGAGGACAAATATCCTTCTGAGGGGCTACAGTTATCACAAATCTTCTATCCGCATTCCCCTATATTGGAGATATTCTAGTACAATGAATCTGAGGGGGTTTCTCAGTAGATAATGCTACCCTTACACGTTTCTTTGCCTTCCACTTCCTACTCCCATTTCTAATTCTAGCCTTAACAGTTATCCACCTATTATTCCTTCATGAAACAGGCTCTAATAACCCTCTAGGTATTAACTCCAATGCAGATAAAATTTCATTTCACCCATACTTCTCCTATAAAGACTTACTCGGTTTCTTCATTATAATTTTCTTCTTAGCCACATTAGCCCTATTCATGCCTAACCTATTAGGAGATGCTGAAAACTTTATCCCAGCAAACCCACTTGTTACCCCACCTCATATTAAACCCGAATGATACTTCTTATTCGCTTACGCAATCTTACGTTCAATTCCTAATAAACTAGGAGGAGTCCTAGCTCTCCTATTCTCTATTTTTATCCTCATATTAGTGCCTCTTCTACATACCTCTAAACAACGA
>CADR018
CATATAGCCTTCTCCTCAGTAATTCATATTTGTCGTGACGTCAACTATGGATGACTTATTCGTAATATCCACGCTAACGGAGCCTCATTATTCTTCATCTGTGTCTTCCTCCATATTGCTCGAGGACTATACTACGGTTCCTACCTCTATAAAGAAACATGAAACATTGGCGTAATTCTCCTTTTCCTATTAATAGCAACAGCCTTTGTCGGCTATGTTTTACCATGAGGACAAATATCCTTCTGAGGGGCTACAGTTATCACAAATCTTCTATCCGCATTCCCCTATATTGGAGATATTCTAGTACAATGAATCTGAGGGGGTTTCTCAGTAGATAATGCTACCCTTACACGTTTCTTTGCCTTCCACTTCCTACTCCCATTTCTAATTCTAGCCTTAACAGTTATCCACCTATTATTCCTTCATGAAACAGGCTCTAATAACCCTCTAGGTATTAACTCCAATGCAGATAAAATTTCATTTCACCCATACTTCTCCTATAAAGACTTACTCGGTTTCTTCATTATAATTTTCTTCTTAGCCACATTAGCCCTATTCATGCCTAACCTATTAGGAGATGCTGAAAACTTTATCCCAGCAAATCCACTTGTTACCCCACCTCATATTAAACCCGAATGATACTTCTTATTCGCTTACGCAATCTTACGTTCAATTCCTAATAAACTAGGAGGAGTCCTAGCTCTCCTATTCTCTATTTTTATCCTCATATTAGTGCCTCTTCTACACACCTCTAAACAACGA
>CADR019
CATATAGCCTTCTCCTCAGTAATTCATATTTGTCGTGACGTCAACTATGGATGACTTATTCGTAATATCCACGCTAACGGAGCCTCATTATTCTTCATCTGTGTCTTCCTCCATATTGCTCGAGGACTATACTACGGTTCCTACCTCTATAAAGAAACATGAAACATTGGCGTAATTCTCCTTTTCCTATTAATAGCAACAGCCTTTGTCGGCTATGTTTTACCATGAGGACAAATATCCTTCTGAGGGGCTACAGTTATCACAAATCTTCTATCCGCATTCCCCTATATTGGAGATATTCTAGTACAATGAATCTGAGGGGGTTTCTCAGTAGATAATGCTACCCTTACACGTTTCTTTGCCTTCCACTTCCTACTCCCATTTCTAATTCTAGCCTTAACAGTTATCCACCTATTATTCCTTCATGAAACAGGCTCTAATAACCCTCTAGGTATTAACTCCAATGCAGATAAAATTTCATTTCACCCATACTTCTCCTATAAAGACTTACTCGGTTTCTTCATTATAATTTTCTTCTTAGCCACATTAGCCCTATTCATGCCTAACCTATTAGGAGATGCTGAAAACTTTATCCCAGCAAACCCACTTGTTACCCCACCTCATATTAAACCCGAATGATACTTCTTATTCGCTTACGCAATCTTACGTTCAATTCCTAATAAACTAGGAGGAGTCCTAGCTCTCCTATTCTCTATTTTTATCCTCATATTAGTGCCTCTTCTACATACCTCTAAACAACGA
>CADR020
CATATAGCCTTCTCCTCAGTAATTCATATTTGTCGTGACGTCAACTATGGATGACTTATTCGTAATATCCACGCTAACGGAGCCTCATTATTCTTCATCTGTGTCTTCCTCCATATTGCTCGAGGACTATACTACGGTTCCTACCTCTATAAAGAAACATGAAACATTGGCGTAATTCTCCTTTTCCTATTAATAGCAACAGCCTTTGTCGGCTATGTTTTACCATGAGGACAAATATCCTTCTGAGGGGCTACAGTTATCACAAATCTTCTATCCGCATTCCCCTATATTGGAGATATTCTAGTACAATGAATCTGAGGGGGTTTCTCAGTAGATAATGCTACCCTTACACGTTTCTTTGCCTTCCACTTCCTACTCCCATTTCTAATTCTAGCCTTAACAGTTATCCACCTATTATTCCTTCATGAAACAGGCTCTAATAACCCTCTAGGTATTAACTCCAATGCAGATAAAATTTCATTTCACCCATACTTCTCCTATAAAGACTTACTCGGTTTCTTCATTATAATTTTCTTCTTAGCCACATTAGCCCTATTCATGCCTAACCTATTAGGAGATGCTGAAAACTTTATCCCAGCAAACCCACTTGTTACCCCACCTCATATTAAACCCGAATGATACTTCTTATTCGCTTACGCAATCTTACGTTCAATTCCTAATAAACTAGGAGGAGTCCTAGCTCTCCTATTCTCTATTTTTATCCTCATATTAGTGCCTCTTCTACATACCTCTAAACAACGA
>CADR021
CATATAGCCTTCTCCTCAGTAATTCATATTTGTCGTGACGTCAACTATGGATGACTTATTCGTAATATCCACGCTAACGGAGCCTCATTATTCTTCATCTGTGTCTTCCTCCATATTGCTCGAGGACTATACTACGGTTCCTACCTCTATAAAGAAACATGAAACATTGGCGTAATTCTCCTTTTCCTATTAATAGCAACAGCCTTTGTCGGCTATGTTTTACCATGAGGACAAATATCCTTCTGAGGGGCTACAGTTATCACAAATCTTCTATCCGCATTCCCCTATATTGGAGATATTCTAGTACAATGAATCTGAGGGGGTTTCTCAGTAGATAATGCTACCCTTACACGTTTCTTTGCCTTCCACTTCCTACTCCCATTTCTAATTCTAGCCTTAACAGTTATCCACCTATTATTCCTTCATGAAACAGGCTCTAATAACCCTCTAGGTATTAACTCCAATGCAGATAAAATTTCATTTCACCCATACTTCTCCTATAAAGACTTACTCGGTTTCTTCATTATAATTTTCTTCTTAGCCACATTAGCCCTATTCATGCCTAACCTATTAGGAGATGCTGAAAACTTTATCCCAGCAAATCCACTTGTTACCCCACCTCATATTAAACCCGAATGATACTTCTTATTCGCTTACGCAATCTTACGTTCAATTCCTAATAAACTAGGAGGAGTCCTAGCTCTCCTATTCTCTATTTTTATCCTCATATTAGTGCCTCTTCTACATACCTCTAAACAACGA
>CELT001
CATATAGCCTTCTCCTCAGTAATTCATATTTGTCGTGACGTCAACTATGGATGACTTATTCGTAATATCCACGCTAACGGAGCCTCATTATTCTTCATCTGTGTCTTCCTCCATATTGCTCGAGGACTATACTACGGTTCCTACCTCTATAAAGAAACATGAAACATTGGCGTAATTCTCCTTTTCCTATTAATAGCAACAGCCTTTGTCGGCTATGTTTTACCATGAGGACAAATATCCTTCTGAGGGGCTACAGTTATCACAAATCTTCTATCCGCATTCCCCTATATTGGAGATATCCTAGTACAATGAATCTGAGGGGGTTTCTCAGTAGATAATGCTACCCTTACACGTTTCTTTGCCTTCCACTTCCTACTCCCATTTCTAATTCTAGCCTTAACAGTTATCCACCTATTATTCCTTCATGAAACAGGCTCTAATAACCCTCTAGGTATTAACTCCAATGCAGATAAAATTTCATTTCACCCATACTTCTCCTATAAAGACTTACTCGGTTTCTTCATTATAATTTTCTTCTTAGCCACATTAGCCCTATTCATGCCTAACCTATTAGGAGATGCTGAAAACTTTATCCCAGCAAACCCACTTGTTACCCCACCTCATATTAAACCCGAATGATACTTCTTATTCGCTTACGCAATCTTACGTTCAATTCCTAATAAACTAGGAGGAGTCCTAGCTCTCCTATTCTCTATTTTTATCCTCATATTAGTGCCTCTTCTACACACCTCTAAACAACGA
>CELT002
CATATAGCCTTCTCCTCAGTAATTCATATTTGTCGTGACGTCAACTATGGATGACTTATTCGTAATATCCACGCTAACGGAGCCTCATTATTCTTCATCTGTGTCTTCCTCCATATTGCTCGAGGACTATACTACGGTTCCTACCTCTATAAAGAAACATGAAACATTGGCGTAATTCTCCTTTTCCTATTAATAGCAACAGCCTTTGTCGGCTATGTTTTACCATGAGGACAAATATCCTTCTGAGGGGCTACAGTTATCACAAATCTTCTATCCGCATTCCCCTATATTGGAGATATTCTAGTACAATGAATCTGAGGGGGTTTCTCAGTAGATAATGCTACCCTTACACGTTTCTTTGCCTTCCACTTCCTACTCCCATTTCTAATTCTAGCCTTAACAGTTATCCACCTATTATTCCTTCATGAAACAGGCTCTAATAACCCTCTAGGTATTAACTCCAATGCAGATAAAATTTCATTTCACCCATACTTCTCCTATAAAGACTTACTCGGTTTCTTCATTATAATTTTCTTCTTAGCCACATTAGCCCTATTCATGCCTAACCTATTAGGAGATGCTGAAAACTTTATCCCAGCAAATCCACTTGTTACCCCACCTCATATTAAACCCGAATGATACTTCTTATTCGCTTACGCAATCTTACGTTCAATTCCTAATAAACCAGGAGGAGTCCTAGCTCTCCTATTCTCTATTTTTATCCTCATATTAGTGCCTCTTCTACACACCTCTAAACAACGA
>CELT003
CATATAGCCTTCTCCTCAGTAATTCATATTTGTCGTGACGTCAACTATGGATGACTTATTCGTAATATCCACGCTAACGGAGCCTCATTATTCTTCATCTGTGTCTTCCTCCATATTGCTCGAGGACTATACTACGGTTCCTACCTCTATAAAGAAACATGAAACATTGGCGTAATTCTCCTTTTCCTATTAATAGCAACAGCCTTTGTCGGCTATGTTTTACCATGAGGACAAATATCCTTCTGAGGGGCTACAGTTATCACAAATCTTCTATCCGCATTCCCCTATATTGGAGATATTCTAGTACAATGAATCTGAGGGGGTTTCTCAGTAGATAATGCTACCCTTACACGTTTCTTTGCCTTCCACTTCCTACTCCCATTTCTAATTCTAGCCTTAACAGTTATCCACCTATTATTCCTTCATGAAACAGGCTCTAATAACCCTCTAGGTATTAACTCCAATGCAGATAAAATTTCATTTCACCCATACTTCTCCTATAAAGACTTACTCGGTTTCTTCATTATAATTTTCTTCTTAGCCACATTAGCCCTATTCATGCCTAACCTATTAGGAGATGCTGAAAACTTTATCCCAGCAAATCCACTTGTTACCCCACCTCATATTAAACCCGAATGATACTTCTTATTCGCTTACGCAATCTTACGTTCAATTCCTAATAAACTAGGAGGAGTCCTAGCTCTCCTATTCTCTATTTTTATCCTCATATTAGTGCCTCTTCTACACACCTCTAAACAACGA
>CELT004
CATATAGCCTTCTCCTCAGTAATTCATATTTGTCGTGACGTCAACTATGGATGACTTATTCGTAATATCCACGCTAACGGAGCCTCATTATTTTTCATCTGTGTCTTCCTCCATATTGCTCGAGGACTATACTACGGTTCCTACCTCTATAAAGAAACATGAAACATTGGCGTAATTCTCCTTTTCCTATTAATAGCAACAGCCTTTGTCGGCTATGTTTTACCATGAGGACAAATATCCTTCTGAGGGGCTACAGTTATCACAAATCTTCTATCCGCATTCCCCTATATTGGAGATATCCTAGTACAATGAATCTGAGGGGGTTTCTCAGTAGATAATGCTACCCTTACACGTTTCTTTGCCTTCCACTTCCTACTCCCATTTCTAATTCTAGCCTTAACAGTTATCCACCTATTATTCCTTCATGAAACAGGCTCTAATAACCCTCTAGGTATTAACTCCAATGCAGATAAAATTTCATTTCACCCATACTTCTCCTATAAAGACTTACTCGGTTTCTTCATTATAATTTTCTTCTTAGCCACATTAGCCCTATTCATGCCTAACCTATTAGGAGATGCTGAAAACTTTATCCCAGCAAATCCACTTGTTACCCCACCTCATATTAAACCCGAATGATACTTCTTATTCGCTTACGCAATCTTACGTTCAATTCCTAATAAACTAGGAGGAGTCCTAGCTCTCCTATTCTCTATTTTTATCCTCATATTAGTGCCTCTTCTACACACCTCTAAACAACGA
>CELT007
CATATAGCCTTCTCCTCAGTAATTCATATTTGTCGTGACGTCAACTATGGATGACTTATTCGTAATATCCACGCTAACGGAGCCTCATTATTCTTCATCTGTGTCTTCCTCCATATTGCTCGAGGACTATACTACGGTTCCTACCTCTATAAAGAAACATGAAACATTGGCGTAATTCTCCTTTTCCTATTAATAGCAACAGCCTTTGTCGGCTATGTTTTACCATGAGGACAAATATCCTTCTGAGGGGCTACAGTTATCACAAATCTTCTATCCGCATTCCCCTATATTGGAGATATTCTAGTACAATGAATCTGAGGGGGTTTCTCAGTAGATAATGCTACCCTTACACGTTTCTTTGCCTTCCACTTCCTACTCCCATTTCTAATTCTAGCCTTAACAGTTATCCACCTATTATTCCTTCATGAAACAGGCTCTAATAACCCTCTAGGTATTAACTCCAATGCAGATAAAATTTCATTTCACCCATACTTCTCCTATAAAGACTTACTCGGTTTCTTCATTATAATTTTCTTCTTAGCCACATTAGCCCTATTCATGCCTAACCTATTAGGAGATGCTGAAAACTTTATCCCAGCAAATCCACTTGTTACCCCACCTCATATTAAACCCGAATGATACTTCTTATTCGCTTACGCAATCTTACGTTCAATTCCTAATAAACTAGGAGGAGTCCTAGCTCTCCTATTCTCTATTTTTATCCTCATATTAGTGCCTCTTCTACACACCTCTAAACAACGA
>CELT008
CATATAGCCTTCTCCTCAGTAATTCATATTTGTCGTGACGTCAATTATGGATGACTTATTCGTAATATCCACGCTAACGGAGCCTCATTATTCTTCATCTGTGTCTTCCTCCATATTGCTCGAGGACTATACTACGGTTCCTACCTCTATAAAGAAACATGAAACATTGGCGTAATTCTCCTTTTCCTATTAATAGCAACAGCCTTTGTCGGCTATGTTTTACCATGAGGACAAATATCCTTCTGAGGGGCTACAGTTATCACAAATCTTCTATCCGCATTCCCCTATATTGGAGATATTCTAGTACAATGAATCTGAGGGGGTTTCTCAGTAGATAATGCTACCCTTACACGTTTCTTTGCCTTCCACTTCCTACTCCCATTTCTAATTCTAGCCTTAACAGTTATCCACCTATTATTCCTTCATGAAACAGGCTCTAATAACCCTCTAGGTATTAACTCCAATGCAGATAAAATTTCATTTCACCCATACTTCTCCTATAAAGACTTACTCGGTTTCTTCATTATAATTTTCTTCTTAGCCACATTAGCCCTATTCATGCCTAACCTATTAGGAGATGCTGAAAACTTTATCCCAGCAAACCCACTTGTTACCCCACCTCATATTAAACCCGAATGATACTTCTTATTCGCTTACGCAATCTTACGTTCAATTCCTAATAAACTAGGAGGAGTCCTAGCTCTCCTATTCTCTATTTTTATCCTCATATTAGTGCCTCTTCTACACACCTCTAAACAACGA
>CELT009
CATATAGCCTTCTCCTCAGTAATTCATATTTGTCGTGACGTCAACTATGGATGACTTATTCGTAATATCCACGCTAACGGAGCCTCATTATTCTTCATCTGTGTCTTCCTCCATATTGCTCGAGGACTATACTACGGTTCCTACCTCTATAAAGAAACATGAAACATTGGCGTAATTCTCCTTTTCCTATTAATAGCAACAGCCTTTGTCGGCTATGTTTTACCATGAGGACAAATATCCTTCTGAGGGGCTACAGTTATCACAAATCTTCTATCCGCATTCCCCTATATTGGAGATATTCTAGTACAATGAATCTGAGGGGGTTTCTCAGTAGATAATGCTACCCTTACACGTTTCTTTGCCTTCCACTTCCTACTCCCATTTCTAATTCTAGCCTTAACAGTTATCCACCTATTATTCCTTCATGAAACAGGCTCTAATAACCCTCTAGGTATTAACTCCAATGCAGATAAAATTTCATTTCACCCATACTTCTCCTATAAAGACTTACTCGGTTTCTTCATTATAATTTTCTTCTTAGCCACATTAGCCCTATTCATGCCTAACCTATTAGGAGATGCTGAAAACTTTATCCCAGCAAATCCACTTGTTACCCCACCTCATATTAAACCCGAATGATACTTCTTATTCGCTTACGCAATCTTACGTTCAATTCCTAATAAACCAGGAGGAGTCCTAGCTCTCCTATTCTCTATTTTTATCCTCATATTAGTGCCTCTTCTACATACCTCTAAACAACGA
>CELT010
CATATAGCCTTCTCCTCAGTAATTCATATTTGTCGTGACGTCAACTATGGATGACTTATTCGTAATATCCACGCTAACGGAGCCTCATTATTCTTCATCTGTGTCTTCCTCCATATTGCTCGAGGACTATACTACGGTTCCTACCTCTATAAAGAAACATGAAACATTGGCGTAATTCTCCTTTTCCTATTAATAGCAACAGCCTTTGTCGGCTATGTTTTACCATGAGGACAAATATCCTTCTGAGGGGCTACAGTTATCACAAATCTTCTATCCGCATTCCCCTATATTGGAGATATTCTAGTACAATGAATCTGAGGGGGTTTCTCAGTAGATAATGCTACCCTTACACGTTTCTTTGCCTTCCACTTCCTACTCCCATTTCTAATTCTAGCCTTAACAGTTATCCACCTATTATTCCTTCATGAAACAGGCTCTAATAACCCTCTAGGTATTAACTCCAATGCAGATAAAATTTCATTTCACCCATACTTCTCCTATAAAGACTTACTCGGTTTCTTCATTATAATTTTCTTCTTAGCCACATTAGCCCTATTCATGCCTAACCTATTAGGAGATGCTGAAAACTTTATCCCAGCAAATCCACTTGTTACCCCACCTCATATTAAACCCGAATGATACTTCTTATTCGCTTACGCAATCTTACGTTCAATTCCTAATAAACTAGGAGGAGTCCTAGCTCTCCTATTCTCTATTTTTATCCTCATATTAGTGCCTCTTCTACACACCTCTAAACAACGA
>CELT017
CATATAGCCTTCTCCTCAGTAATTCATATTTGTCGTGACGTCAATTATGGATGACTTATTCGTAATATCCACGCTAACGGAGCCTCATTATTTTTCATCTGTGTCTTCCTCCATATTGCTCGAGGACTATACTACGGTTCCTACCTCTATAAAGAAACATGAAACATTGGCGTAATTCTCCTTTTCCTATTAATAGCAACAGCCTTTGTCGGCTATGTTTTACCATGAGGACAAATATCCTTCTGAGGGGCTACAGTTATCACAAATCTTCTATCCGCATTCCCCTATATTGGAGATATTCTAGTACAATGAATCTGAGGGGGTTTCTCAGTAGATAATGCTACCCTTACACGTTTCTTTGCCTTCCACTTCCTACTCCCATTTCTAATTCTAGCCTTAACAGTTATCCACCTATTATTCCTTCATGAAACAGGCTCTAATAACCCTCTAGGTATTAACTCCAATGCAGATAAAATTTCATTTCACCCATACTTCTCCTATAAAGACTTACTCGGTTTCTTCATTATAATTTTCTTCTTAGCCACATTAGCCCTATTCATGCCTAACCTATTAGGAGATGCTGAAAACTTTATCCCAGCAAACCCACTTGTTACCCCACCTCATATTAAACCCGAATGATACTTCTTATTCGCTTACGCAATCTTACGTTCAATTCCTAATAAACTAGGAGGAGTCCTAGCTCTCCTATTCTCTATTTTTATCCTCATATTAGTGCCTCTTCTACACACCTCTAAACAACGA
>CELT018
CATATAGCCTTCTCCTCAGTAATTCATATTTGTCGTGACGTCAACTATGGATGACTTATTCGTAATATCCACGCTAACGGAGCCTCATTATTCTTCATCTGTGTCTTCCTCCATATTGCTCGAGGACTATACTACGGTTCCTACCTCTATAAAGAAACATGAAACATTGGCGTAATTCTCCTTTTCCTATTAATAGCAACAGCCTTTGTCGGCTATGTTTTACCATGAGGACAAATATCCTTCTGAGGGGCTACAGTTATCACAAATCTTCTATCCGCATTCCCCTATATTGGAGATATTCTAGTACAATGAATCTGAGGGGGTTTCTCAGTAGATAATGCTACCCTTACACGTTTCTTTGCCTTCCACTTCCTACTCCCATTTCTAATTCTAGCCTTAACAGTTATCCACCTATTATTCCTTCATGAAACAGGCTCTAATAACCCTCTAGGTATTAACTCCAATGCAGATAAAATTTCATTTCACCCATACTTCTCCTATAAAGACTTACTCGGTTTCTTCATTATAATTTTCTTCTTAGCCACATTAGCCCTATTCATGCCTAACCTATTAGGAGATGCTGAAAACTTTATCCCAGCAAACCCACTTGTTACCCCACCTCATATTAAACCCGAATGATACTTCTTATTCGCTTACGCAATCTTACGTTCAATTCCTAATAAACTAGGAGGAGTCCTAGCTCTCCTATTCTCTATTTTTATCCTCATATTAGTGCCTCTTCTACACACCTCTAAACAACGA
>CELT019
CATATAGCCTTCTCCTCAGTAATTCATATTTGTCGTGACGTCAACTATGGATGACTTATTCGTAATATCCACGCTAACGGAGCCTCATTATTCTTCATCTGTGTCTTCCTCCATATTGCTCGAGGACTATACTACGGTTCCTACCTCTATAAAGAAACATGAAACATTGGCGTAATTCTCCTTTTCCTATTAATAGCAACAGCCTTTGTCGGCTATGTTTTACCATGAGGACAAATATCCTTCTGAGGGGCTACAGTTATCACAAATCTTCTATCCGCATTCCCCTATATTGGAGATATTCTAGTACAATGAATCTGAGGGGGTTTCTCAGTAGATAATGCTACCCTTACACGTTTCTTTGCCTTCCACTTCCTACTCCCATTTCTAATTCTAGCCTTAACAGTTATCCACCTATTATTCCTTCATGAAACAGGCTCTAATAACCCTCTAGGTATTAACTCCAATGCAGATAAAATTTCATTTCACCCATACTTCTCCTATAAAGACTTACTCGGTTTCTTCATTATAATTTTCTTCTTAGCCACATTAGCCCTATTCATGCCTAACCTATTAGGAGATGCTGAAAACTTTATCCCAGCAAATCCACTTGTTACCCCACCTCATATTAAACCCGAATGATACTTCTTATTCGCTTACGCAATCTTACGTTCAATTCCTAATAAACTAGGAGGAGTCCTAGCTCTCCTATTCTCTATTTTTATCCTCATATTAGTGCCTCTTCTACATACCTCTAAACAACGA
>CELT020
CATATAGCCTTCTCCTCAGTAATTCATATTTGTCGTGACGTCAACTATGGATGACTTATTCGTAATATCCACGCTAACGGAGCCTCATTATTCTTCATCTGTGTCTTCCTCCATATTGCTCGAGGACTATACTACGGTTCCTACCTCTATAAAGAAACATGAAACATTGGCGTAATTCTCCTTTTCCTATTAATAGCAACAGCCTTTGTCGGCTATGTTTTACCATGAGGACAAATATCCTTCTGAGGGGCTACAGTTATCACAAATCTTCTATCCGCATTCCCCTATATTGGAGATATTCTAGTACAATGAATCTGAGGGGGTTTCTCAGTAGATAATGCTACCCTTACACGTTTCTTTGCCTTCCACTTCCTACTCCCATTTCTAATTCTAGCCTTAACAGTTATCCACCTATTATTCCTTCATGAAACAGGCTCTAATAACCCTCTAGGTATTAACTCCAATGCAGATAAAATTTCATTTCACCCATACTTCTCCTATAAAGACTTACTCGGTTTCTTCATTATAATTTTCTTCTTAGCCACATTAGCCCTATTCATGCCTAACCTATTAGGAGATGCTGAAAACTTTATCCCAGCAAATCCACTTGTTACCCCACCTCATATTAAACCCGAATGATACTTCTTATTCGCTTACGCAATCTTACGTTCAATTCCTAATAAACTAGGAGGAGTCCTAGCTCTCCTATTCTCTATTTTTATCCTCATATTAGTGCCTCTTCTACACACCTCTAAACAACGA
>CELT021
CATATAGCCTTCTCCTCAGTAATTCATATTTGTCGTGACGTCAACTATGGATGACTTATTCGTAATATCCACGCTAACGGAGCCTCATTATTCTTCATCTGTGTCTTCCTCCATATTGCTCGAGGACTATACTACGGTTCCTACCTCTATAAAGAAACATGAAACATTGGCGTAATTCTCCTTTTCCTATTAATAGCAACAGCCTTTGTCGGCTATGTTTTACCATGAGGACAAATATCCTTCTGAGGGGCTACAGTTATCACAAATCTTCTATCCGCATTCCCCTATATTGGAGATATTCTAGTACAATGAATCTGAGGGGGTTTCTCAGTAGATAATGCTACCCTTACACGTTTCTTTGCCTTCCACTTCCTACTCCCATTTCTAATTCTAGCCTTAACAGTTATCCACCTATTATTCCTTCATGAAACAGGCTCTAATAACCCTCTAGGTATTAACTCCAATGCAGATAAAATTTCATTTCACCCATACTTCTCCTATAAAGACTTACTCGGTTTCTTCATTATAATTTTCTTCTTAGCCACATTAGCCCTATTCATGCCTAACCTATTAGGAGATGCTGAAAACTTTATCCCAGCAAATCCACTTGTTACCCCACCTCATATTAAACCCGAATGATACTTCTTATTCGCTTACGCAATCTTACGTTCAATTCCTAATAAACTAGGAGGAGTCCTAGCTCTCCTATTCTCTATTTTTATCCTCATATTAGTGCCTCTTCTACACACCTCTAAACAACGA
>CELT022
CATATAGCCTTCTCCTCAGTAATTCATATTTGTCGTGACGTCAACTATGGATGACTTATTCGTAATATCCACGCTAACGGAGCCTCATTATTCTTCATCTGTGTCTTCCTCCATATTGCTCGAGGACTATACTACGGTTCCTACCTCTATAAAGAAACATGAAACATTGGCGTAATTCTCCTTTTCCTATTAATAGCAACAGCCTTTGTCGGCTATGTTTTACCATGAGGACAAATATCCTTCTGAGGGGCTACAGTTATCACAAATCTTCTATCCGCATTCCCCTATATTGGAGATATTCTAGTACAATGAATCTGAGGGGGTTTCTCAGTAGATAATGCTACCCTTACACGTTTCTTTGCCTTCCACTTCCTACTCCCATTTCTAATTCTAGCCTTAACAGTTATCCACCTATTATTCCTTCATGAAACAGGCTCTAATAACCCTCTAGGTATTAACTCCAATGCAGATAAAATTTCATTTCACCCATACTTCTCCTATAAAGACTTACTCGGTTTCTTCATTATAATTTTCTTCTTAGCCACATTAGCCCTATTCATGCCTAACCTATTAGGAGATGCTGAAAACTTTATCCCAGCAAATCCACTTGTTACCCCACCTCATATTAAACCCGAATGATACTTCTTATTCGCTTACGCAATCTTACGTTCAATTCCTAATAAACTAGGAGGAGTCCTAGCTCTCCTATTCTCTATTTTTATCCTCATATTAGTGCCTCTTCTACACACCTCTAAACAACGA
>EATL002
CATATAGCCTTCTCCTCAGTAATTCATATTTGTCGTGACGTCAACTATGGATGACTTATTCGTAATATCCACGCTAACGGAGCCTCATTATTCTTCATCTGTGTCTTCCTCCATATTGCTCGAGGACTATACTACGGTTCCTACCTCTATAAAGAAACATGAAACATTGGCGTAATTCTCCTTTTCCTATTAATAGCAACAGCCTTTGTCGGCTATGTTTTACCATGAGGACAAATATCCTTCTGAGGGGCTACAGTTATCACAAATCTTCTATCCGCATTCCCCTATATTGGAGATATTCTAGTACAATGAATCTGAGGGGGTTTCTCAGTAGATAATGCTACCCTTACACGTTTCTTTGCCTTCCACTTCCTACTCCCATTTCTAATTCTAGCCTTAACAGTTATCCACCTATTATTCCTTCATGAAACAGGCTCTAATAACCCTCTAGGTATTAACTCCAATGCAGATAAAATTTCATTTCACCCATACTTCTCCTATAAAGACTTACTCGGTTTCTTCATTATAATTTTCTTCTTAGCCACATTAGCCCTATTCATGCCTAACCTATTAGGAGATGCTGAAAACTTTATCCCAGCAAACCCACTTGTTACCCCACCTCATATTAAACCCGAATGATACTTCTTATTCGCTTACGCAATCTTACGTTCAATTCCTAATAAACTAGGAGGAGTCCTAGCTCTCCTATTCTCTATTTTTATCCTCATATTAGTGCCTCTTCTACATACCTCTAAACAACGA
>EATL018
CATATAGCCTTCTCCTCAGTAATTCATATTTGTCGTGACGTCAACTATGGATGACTTATTCGTAATATCCACGCTAACGGAGCCTCATTATTCTTCATCTGTGTCTTCCTCCATATTGCTCGAGGACTATACTACGGTTCCTACCTCTATAAAGAAACATGAAACATTGGCGTAATTCTCCTTTTCCTATTAATAGCAACAGCCTTTGTCGGCTATGTTTTACCATGAGGACAAATATCCTTCTGAGGGGCTACAGTTATCACAAATCTTCTATCCGCATTCCCCTATATTGGAGATATTCTAGTACAATGAATCTGAGGGGGTTTCTCAGTAGATAATGCTACCCTTACACGTTTCTTTGCCTTCCACTTCCTACTCCCATTTCTAATTCTAGCCTTAACAGTTATCCACCTATTATTCCTTCATGAAACAGGCTCTAATAACCCTCTAGGTATTAACTCCAATGCAGATAAAATTTCATTTCACCCATACTTCTCCTATAAAGACTTACTCGGTTTCTTCATTATAATTTTCTTCTTAGCCACATTAGCCCTATTCATGCCTAACCTATTAGGAGATGCTGAAAACTTTATCCCAGCAAACCCACTTGTTACCCCACCTCATATTAAACCCGAATGATACTTCTTATTCGCTTACGCAATCTTACGTTCAATTCCTAATAAACTAGGAGGAGTCCTAGCTCTCCTATTCTCTATTTTTATCCTCATATTAGTGCCTCTTCTACACACCTCTAAACAACGA
>EATL019
CATATAGCCTTCTCCTCAGTAATTCATATTTGTCGTGACGTCAACTATGGATGACTTATTCGTAATATCCACGCTAACGGAGCCTCATTATTCTTCATCTGTGTCTTCCTCCATATTGCTCGAGGACTATACTACGGTTCCTACCTCTATAAAGAAACATGAAACATTGGCGTAATTCTCCTTTTCCTATTAATAGCAACAGCCTTTGTCGGCTATGTTTTACCATGAGGACAAATATCCTTCTGAGGGGCTACAGTTATCACAAATCTTCTATCCGCATTCCCCTATATTGGAGATATTCTAGTACAATGAATCTGAGGGGGTTTCTCAGTAGATAATGCTACCCTTACACGTTTCTTTGCCTTCCACTTCCTACTCCCATTTCTAATTCTAGCCTTAACAGTTATCCACCTATTATTCCTTCATGAAACAGGCTCTAATAACCCTCTAGGTATTAACTCCAATGCAGATAAAATTTCATTTCACCCATACTTCTCCTATAAAGACTTACTCGGTTTCTTCATTATAATTTTCTTCTTAGCCACATTAGCCCTATTCATGCCTAACCTATTAGGAGATGCTGAAAACTTTATCCCAGCAAATCCACTTGTTACCCCACCTCATATTAAACCCGAATGATACTTCTTATTCGCTTACGCAATCTTACGTTCAATTCCTAATAAACTAGGAGGAGTCCTAGCTCTCCTATTCTCTATTTTTATCCTCATATTAGTGCCTCTTCTACACACCTCTAAACAACGA
>EATL020
CATATAGCCTTCTCCTCAGTAATTCATATTTGTCGTGACGTCAACTATGGATGACTTATTCGTAATATCCACGCTAACGGAGCCTCATTATTCTTCATCTGTGTCTTCCTCCATATTGCTCGAGGACTATACTACGGTTCCTACCTCTATAAAGAAACATGAAACATTGGCGTAATTCTCCTTTTCCTATTAATAGCAACAGCCTTTGTCGGCTATGTTTTACCATGAGGACAAATATCCTTCTGAGGGGCTACAGTTATCACAAATCTTCTATCCGCATTCCCCTATATTGGAGATATTCTAGTACAATGAATCTGAGGGGGTTTCTCAGTAGATAATGCTACCCTTACACGTTTCTTTGCCTTCCACTTCCTACTCCCATTTCTAATTCTAGCCTTAACAGTTATCCACCTATTATTCCTTCATGAAACAGGCTCTAATAACCCTCTAGGTATTAACTCCAATGCAGATAAAATTTCATTTCACCCATACTTCTCCTATAAAGACTTACTCGGTTTCTTCATTATAATTTTCTTCTTAGCCACATTAGCCCTATTCATGCCTAACCTATTAGGAGATGCTGAAAACTTTATCCCAGCAAACCCACTTGTTACCCCACCTCATATTAAACCCGAATGATACTTCTTATTCGCTTACGCAATCTTACGTTCAATTCCTAATAAACTAGGAGGAGTCCTAGCTCTCCTATTCTCTATTTTTATCCTCATATTAGTGCCTCTTCTACATACCTCTAAACAACGA
>EATL021
CATATAGCCTTCTCCTCAGTAATTCATATTTGTCGTGACGTCAACTATGGATGACTTATTCGTAATATCCACGCTAACGGAGCCTCATTATTCTTCATCTGTGTCTTCCTCCATATTGCTCGAGGACTATACTACGGTTCCTACCTCTATAAAGAAACATGAAACATTGGCGTAATTCTCCTTTTCCTATTAATAGCAACAGCCTTTGTCGGCTATGTTTTACCATGAGGACAAATATCCTTCTGAGGGGCTACAGTTATCACAAATCTTCTATCCGCATTCCCCTATATTGGAGATATTCTAGTACAATGAATCTGAGGGGGTTTCTCAGTAGATAATGCTACCCTTACACGTTTCTTTGCCTTCCACTTCCTACTCCCATTTCTAATTCTAGCCTTAACAGTTATCCACCTATTATTCCTTCATGAAACAGGCTCTAATAACCCTCTAGGTATTAACTCCAATGCAGATAAAATTTCATTTCACCCATACTTCTCCTATAAAGACTTACTCGGTTTCTTCATTATAATTTTCTTCTTAGCCACATTAGCCCTATTCATGCCTAACCTATTAGGAGATGCTGAAAACTTTATCCCAGCAAACCCACTTGTTACCCCACCTCATATTAAACCCGAATGATACTTCTTATTCGCTTACGCAATCTTACGTTCAATTCCTAATAAACTAGGAGGAGTCCTAGCTCTCCTATTCTCTATTTTTATCCTCATATTAGTGCCTCTTCTACACACCTCTAAACAACGA
>EATL022
CATATAGCCTTCTCCTCAGTAATTCATATTTGTCGTGACGTCAACTATGGATGACTTATTCGTAATATCCACGCTAACGGAGCCTCATTATTCTTCATCTGTGTCTTCCTCCATATTGCTCGAGGACTATACTACGGTTCCTACCTCTATAAAGAAACATGAAACATTGGCGTAATTCTCCTTTTCCTATTAATAGCAACAGCCTTTGTCGGCTATGTTTTACCATGAGGACAAATATCCTTCTGAGGGGCTACAGTTATCACAAATCTTCTATCCGCATTCCCCTATATTGGAGATATTCTAGTACAATGAATCTGAGGGGGTTTCTCAGTAGATAATGCTACCCTTACACGTTTCTTTGCCTTCCACTTCCTACTCCCATTTCTAATTCTAGCCTTAACAGTTATCCACCTATTATTCCTTCATGAAACAGGCTCTAATAACCCTCTAGGTATTAACTCCAATGCAGATAAAATTTCATTTCACCCATACTTCTCCTATAAAGACTTACTCGGTTTCTTCATTATAATTTTCTTCTTAGCCACATTAGCCCTATTCATGCCTAACCTATTAGGAGATGCTGAAAACTTTATCCCAGCAAATCCACTTGTTACCCCACCTCATATTAAACCCGAATGATACTTCTTATTCGCTTACGCAATCTTACGTTCAATTCCTAATAAACTAGGAGGAGTCCTAGCTCTCCTATTCTCTATTTTTATCCTCATATTAGTGCCTCTTCTACACACCTCTAAACAACGA
>EATL023
CATATAGCCTTCTCCTCAGTAATTCATATTTGTCGTGACGTCAACTATGGATGACTTATTCGTAATATCCACGCTAACGGAGCCTCATTATTCTTCATCTGTGTCTTCCTCCATATTGCTCGAGGACTATACTACGGTTCCTACCTCTATAAAGAAACATGAAACATTGGCGTAATTCTCCTTTTCCTATTAATAGCAACAGCCTTTGTCGGCTATGTTTTACCATGAGGACAAATATCCTTCTGAGGGGCTACAGTTATCACAAATCTTCTATCCGCATTCCCCTATATTGGAGATATTCTAGTACAATGAATCTGAGGGGGTTTCTCAGTAGATAATGCTACCCTTACACGTTTCTTTGCCTTCCACTTCCTACTCCCATTTCTAATTCTAGCCTTAACAGTTATCCACCTATTATTCCTTCATGAAACAGGCTCTAATAACCCTCTAGGTATTAACTCCAATGCAGATAAAATTTCATTTCACCCATACTTCTCCTATAAAGACTTACTCGGTTTCTTCATTATAATTTTCTTCTTAGCCACATTAGCCCTATTCATGCCTAACCTATTAGGAGATGCTGAAAACTTTATCCCAGCAAATCCACTTGTTACCCCACCTCATATTAAACCCGAATGATACTTCTTATTCGCTTACGCAATCTTACGTTCAATTCCTAATAAACTAGGAGGAGTCCTAGCTCTCCTATTCTCTATTTTTATCCTCATATTAGTGCCTCTTCTACACACCTCTAAACAACGA
>EATL025
CATATAGCCTTCTCCTCAGTAATTCATATTTGTCGTGACGTCAACTATGGATGACTTATTCGTAATATCCACGCTAACGGAGCCTCATTATTCTTCATCTGTGTCTTCCTCCATATTGCTCGAGGACTATACTACGGTTCCTACCTCTATAAAGAAACATGAAACATTGGCGTAATTCTCCTTTTCCTATTAATAGCAACAGCCTTTGTCGGCTATGTTTTACCATGAGGACAAATATCCTTCTGAGGGGCTACAGTTATCACAAATCTTCTATCCGCATTCCCCTATATTGGAGATATTCTAGTACAATGAATCTGAGGGGGTTTCTCAGTAGATAATGCTACCCTTACACGTTTCTTTGCCTTCCACTTCCTACTCCCATTTCTAATTCTAGCCTTAACAGTTATCCACCTATTATTCCTTCATGAAACAGGCTCTAATAACCCTCTAGGTATTAACTCCAATGCAGATAAAATTTCATTTCACCCATACTTCTCCTATAAAGACTTACTCGGTTTCTTCATTATAATTTTCTTCTTAGCCACATTAGCCCTATTCATGCCTAACCTATTAGGAGATGCTGAAAACTTTATCCCAGCAAACCCACTTGTTACCCCACCTCATATTAAACCCGAATGATACTTCTTATTCGCTTACGCAATCTTACGTTCAATTCCTAATAAACTAGGAGGAGTCCTAGCTCTCCTATTCTCTATTTTTATCCTCATATTAGTGCCTCTTCTACATACCTCTAAACAACGA
>EATL053
CATATAGCCTTCTCCTCAGTAATTCATATTTGTCGTGACGTCAACTATGGATGACTTATTCGTAATATCCACGCTAACGGAGCCTCATTATTCTTCATCTGTGTCTTCCTCCATATTGCTCGAGGACTATACTACGGTTCCTACCTCTATAAAGAAACATGAAACATTGGCGTAATTCTCCTTTTCCTATTAATAGCAACAGCCTTTGTCGGCTATGTTTTACCATGAGGACAAATATCCTTCTGAGGGGCTACAGTTATCACAAATCTTCTATCCGCATTCCCCTATATTGGAGATATTCTAGTACAATGAATCTGAGGGGGTTTCTCAGTAGATAATGCTACCCTTACACGTTTCTTTGCCTTCCACTTCCTACTCCCATTTCTAATTCTAGCCTTAACAGTTATCCACCTATTATTCCTTCATGAAACAGGCTCTAATAACCCTCTAGGTATTAACTCCAATGCAGATAAAATTTCATTTCACCCATACTTCTCCTATAAAGACTTACTCGGTTTCTTCATTATAATTTTCTTCTTAGCCACATTAGCCCTATTCATGCCTAACCTATTAGGAGATGCTGAAAACTTTATCCCAGCAAACCCACTTGTTACCCCACCTCATATTAAACCCGAATGATACTTCTTATTCGCTTACGCAATCTTACGTTCAATTCCTAATAAACTAGGAGGAGTCCTAGCTCTCCTATTCTCTATTTTTATCCTCATATTAGTGCCTCTTCTACACACCTCTAAACAACGA
>EATL054
CATATAGCCTTCTCCTCAGTAATTCATATTTGTCGTGACGTCAACTATGGATGACTTATTCGTAATATCCACGCTAACGGAGCCTCATTATTCTTCATCTGTGTCTTCCTCCATATTGCTCGAGGACTATACTACGGTTCCTACCTCTATAAAGAAACATGAAACATTGGCGTAATTCTCCTTTTCCTATTAATAGCAACAGCCTTTGTCGGCTATGTTTTACCATGAGGACAAATATCCTTCTGAGGGGCTACAGTTATCACAAATCTTCTATCCGCATTCCCCTATATTGGAGATATTCTAGTACAATGAATCTGAGGGGGTTTCTCAGTAGATAATGCTACCCTTACACGTTTCTTTGCCTTCCACTTCCTACTCCCATTTCTAATTCTAGCCTTAACAGTTATCCACCTATTATTCCTTCATGAAACAGGCTCTAATAACCCTCTAGGTATTAACTCCAATGCAGATAAAATTTCATTTCACCCATACTTCTCCTATAAAGACTTACTCGGTTTCTTCATTATAATTTTCTTCTTAGCCACATTAGCCCTATTCATGCCTAACCTATTAGGAGATGCTGAAAACTTTATCCCAGCAAATCCACTTGTTACCCCACCTCATATTAAACCCGAATGATACTTCTTATTCGCTTACGCAATCTTACGTTCAATTCCTAATAAACTAGGAGGAGTCCTAGCTCTCCTATTCTCTATTTTTATCCTCATATTAGTGCCTCTTCTACACACCTCTAAACAACGA
>EATL055
CATATAGCCTTCTCCTCAGTAATTCATATTTGTCGTGACGTCAACTATGGATGACTTATTCGTAATATCCACGCTAACGGAGCCTCATTATTCTTCATCTGTGTCTTCCTCCATATTGCTCGAGGACTATACTACGGTTCCTACCTCTATAAAGAAACATGAAACATTGGCGTAATTCTCCTTTTCCTATTAATAGCAACAGCCTTTGTCGGCTATGTTTTACCATGAGGACAAATATCCTTCTGAGGGGCTACAGTTATCACAAATCTTCTATCCGCATTTCCCTATATTGGAGATATTCTAGTACAATGAATCTGAGGGGGTTTCTCAGTAGATAATGCTACCCTTACACGTTTCTTTGCCTTCCACTTCCTACTCCCATTTCTAATTCTAGCCTTAACAGTTATCCACCTATTATTCCTTCATGAAACAGGCTCTAATAACCCTCTAGGTATTAACTCCAATGCAGATAAAATTTCATTTCACCCATACTTCTCCTATAAAGACTTACTCGGTTTCTTCATTATAATTTTCTTCTTAGCCACATTAGCCCTATTCATGCCTAACCTATTAGGAGATGCTGAAAACTTTATCCCAGCAAACCCACTTGTTACCCCACCTCATATTAAACCCGAATGATACTTCTTATTCGCTTACGCAATCTTACGTTCAATTCCTAATAAACTAGGAGGAGTCCTAGCTCTCCTATTCTCTATTTTTATCCTCATATTAGTGCCTCTTCTACACACCTCTAAACAACGA
>EATL056
CATATAGCCTTCTCCTCAGTAATTCATATTTGTCGTGACGTCAACTATGGATGACTTATTCGTAATATCCACGCTAACGGAGCCTCATTATTCTTCATCTGTGTCTTCCTCCATATTGCTCGAGGACTATACTACGGTTCCTACCTCTATAAAGAAACATGAAACATTGGCGTAATTCTCCTTTTCCTATTAATAGCAACAGCCTTTGTCGGCTATGTTTTACCATGAGGACAAATATCCTTCTGAGGGGCTACAGTTATCACAAATCTTCTATCCGCATTCCCCTATATTGGAGATATTCTAGTACAATGAATCTGAGGGGGTTTCTCAGTAGATAATGCTACCCTTACACGTTTCTTTGCCTTCCACTTCCTACTCCCATTTCTAATTCTAGCCTTAACAGTTATCCACCTATTATTCCTTCATGAAACAGGCTCTAATAACCCTCTAGGTATTAACTCCAATGCAGATAAAATTTCATTTCACCCATACTTCTCCTATAAAGACTTACTCGGTTTCTTCATTATAATTTTCTTCTTAGCCACATTAGCCCTATTCATGCCTAACCTATTAGGAGATGCTGAAAACTTTATCCCAGCAAACCCACTTGTTACCCCACCTCATATTAAACCCGAATGATACTTCTTATTCGCTTACGCAATCTTACGTTCAATTCCTAATAAACTAGGAGGAGTCCTAGCTCTCCTATTCTCTATTTTTATCCTCATATTAGTGCCTCTTCTACACACCTCTAAACAACGA
>EATL057
CATATAGCCTTCTCCTCAGTAATTCATATTTGTCGTGACGTCAACTATGGATGACTTATTCGTAATATCCACGCTAACGGAGCCTCATTATTCTTCATCTGTGTCTTCCTCCATATTGCTCGAGGACTATACTACGGTTCCTACCTCTATAAAGAAACATGAAACATTGGCGTAATTCTCCTTTTCCTATTAATAGCAACAGCCTTTGTCGGCTATGTTTTACCATGAGGACAAATATCCTTCTGAGGGGCTACAGTTATCACAAATCTTCTATCCGCATTCCCCTATATTGGAGATATTCTAGTACAATGAATCTGAGGGGGTTTCTCAGTAGATAATGCTACCCTTACACGTTTCTTTGCCTTCCACTTCCTACTCCCATTTCTAATTCTAGCCTTAACAGTTATCCACCTATTATTCCTTCATGAAACAGGCTCTAATAACCCTCTAGGTATTAACTCCAATGCAGATAAAATTTCATTTCACCCATACTTCTCCTATAAAGACTTACTCGGTTTCTTCATTATAATTTTCTTCTTAGCCACATTAGCCCTATTCATGCCTAACCTATTAGGAGATGCTGAAAACTTTATCCCAGCAAACCCACTTGTTACCCCACCTCATATTAAACCCGAATGATACTTCTTATTCGCTTACGCAATCTTACGTTCAATTCCTAATAAACTAGGAGGAGTCCTAGCTCTCCTATTCTCTATTTTTATCCTCATATTAGTGCCTCTTCTACATACCTCTAAACAACGA
>EATL058
CATATAGCCTTCTCCTCAGTAATTCATATTTGTCGTGACGTCAACTATGGATGACTTATTCGTAATATCCACGCTAACGGAGCCTCATTATTCTTCATCTGTGTCTTCCTCCATATTGCTCGAGGACTATACTACGGTTCCTACCTCTATAAAGAAACATGAAACATTGGCGTAATTCTCCTTTTCCTATTAATAGCAACAGCCTTTGTCGGCTATGTTTTACCATGAGGACAAATATCCTTCTGAGGGGCTACAGTTATCACAAATCTTCTATCCGCATTCCCCTATATTGGAGATATTCTAGTACAATGAATCTGAGGGGGTTTCTCAGTAGATAATGCTACCCTTACACGTTTCTTTGCCTTCCACTTCCTACTCCCATTTCTAATTCTAGCCTTAACAGTTATCCACCTATTATTCCTTCATGAAACAGGCTCTAATAACCCTCTAGGTATTAACTCCAATGCAGATAAAATTTCATTTCACCCATACTTCTCCTATAAAGACTTACTCGGTTTCTTCATTATAATTTTCTTCTTAGCCACATTAGCCCTATTCATGCCTAACCTATTAGGAGATGCTGAAAACTTTATCCCAGCAAACCCACTTGTTACCCCACCTCATATTAAACCCGAATGATACTTCTTATTCGCTTACGCAATCTTACGTTCAATTCCTAATAAACTAGGAGGAGTCCTAGCTCTCCTATTCTCTATTTTTATCCTCATATTAGTGCCTCTTCTACACACCTCTAAACAACGA
>EATL059
CATATAGCCTTCTCCTCAGTAATTCATATTTGTCGTGACGTCAACTATGGATGACTTATTCGTAATATCCACGCTAACGGAGCCTCATTATTCTTCATCTGTGTCTTCCTCCATATTGCTCGAGGACTATACTACGGTTCCTACCTCTATAAAGAAACATGAAACATTGGCGTAATTCTCCTTTTCCTATTAATAGCAACAGCCTTTGTCGGCTATGTTTTACCATGAGGACAAATATCCTTCTGAGGGGCTACAGTTATCACAAATCTTCTATCCGCATTCCCCTATATTGGAGATATTCTAGTACAATGAATCTGAGGGGGTTTCTCAGTAGATAATGCTACCCTTACACGTTTCTTTGCCTTCCACTTCCTACTCCCATTTCTAATTCTAGCCTTAACAGTTATCCACCTATTATTCCTTCATGAAACAGGCTCTAATAACCCTCTAGGTATTAACTCCAATGCAGATAAAATTTCATTTCACCCATACTTCTCCTATAAAGACTTACTCGGTTTCTTCATTATAATTTTCTTCTTAGCCACATTAGCCCTATTCATGCCTAACCTATTAGGAGATGCTGAAAACTTTATCCCAGCAAATCCACTTGTTACCCCACCTCATATTAAACCCGAATGATACTTCTTATTCGCTTACGCAATCTTACGTTCAATTCCTAATAAACTAGGAGGAGTCCTAGCTCTCCTATTCTCTATTTTTATCCTCATATTAGTGCCTCTTCTACACACCTCTAAACAACGA
>EATL060
CATATAGCCTTCTCCTCAGTAATTCATATTTGTCGTGACGTCAACTATGGATGACTTATTCGTAATATCCACGCTAACGGAGCCTCATTATTCTTCATCTGTGTCTTCCTCCATATTGCTCGAGGACTATACTACGGTTCCTACCTCTATAAAGAAACATGAAACATTGGCGTAATTCTCCTTTTCCTATTAATAGCAACAGCCTTTGTCGGCTATGTTTTACCATGAGGACAAATATCCTTCTGAGGGGCTACAGTTATCACAAATCTTCTATCCGCATTCCCCTATATTGGAGATATTCTAGTACAATGAATCTGAGGGGGTTTCTCAGTAGATAATGCTACCCTTACACGTTTCTTTGCCTTCCACTTCCTACTCCCATTTCTAATTCTAGCCTTAACAGTTATCCACCTATTATTCCTTCATGAAACAGGCTCTAATAACCCTCTAGGTATTAACTCCAATGCAGATAAAATTTCATTTCACCCATACTTCTCCTATAAAGACTTACTCGGTTTCTTCATTATAATTTTCTTCTTAGCCACATTAGCCCTATTCATGCCTAACCTATTAGGAGATGCTGAAAACTTTATCCCAGCAAATCCACTTGTTACCCCACCTCATATTAAACCCGAATGATACTTCTTATTCGCTTACGCAATCTTACGTTCAATTCCTAATAAACTAGGAGGAGTCCTAGCTCTCCTATTCTCTATTTTTATCCTCATATTAGTGCCTCTTCTACACACCTCTAAACAACGA
>EATL061
CATATAGCCTTCTCCTCAGTAATTCATATTTGTCGTGACGTCAACTATGGATGACTTATTCGTAATATCCACGCTAACGGAGCCTCATTATTCTTCATCTGTGTCTTCCTCCATATTGCTCGAGGACTATGCTACGGTTCCTACCTCTATAAAGAAACATGAAACATTGGCGGAATTCTCCTTTTCCTATTAATAGCAACAGCCTTTGTCGGCTATGTTTTACCATGAGGACAAATATCCTTCTGAGGGGCTACAGTTATCACAAATCTTCTATCCGCATTCCCCTATATTGGAGATATTCTAGTACAATGAATCTGAGGGGGTTTCTCAGTAGATAATGCTACCCTTACACGTTTCTTTGCCTTCCACTTCCTACTCCCATTTCTAATTCTAGCCTTAACAGTTATCCACCTATTATTCCTTCATGAAACAGGCTCTAATAACCCTCTAGGTATTAACTCCAATGCAGATAAAATTTCATTTCACCCATACTTCTCCTATAAAGACTTACTCGGTTTCTTCATTATAATTTTCTTCTTAGCCACATTAGCCCTATTCATGCCTAACCTATTAGGAGATGCTGAAAACTTTATCCCAGCAAACCCACTTGTTACCCCACCTCATATTAAACCCGAATGATACTTCTTATTCGCTTACGCAATCTTACGTTCAATTCCTAATAAACTAGGAGGAGTCCTAGCTCTCCTATTCTCTATTTTTATCCTCATATTAGTGCCTCTTCTACACACCTCTAAACAACGA
>EATL062
CATATAGCCTTCTCCTCAGTAATTCATATTTGTCGTGACGTCAACTATGGATGACTTATTCGTAATATCCACGCTAACGGAGCCTCATTATTCTTCATCTGTGTCTTCCTCCATATTGCTCGAGGACTATACTACGGTTCCTACCTCTATAAAGAAACATGAAACATTGGCGTAATTCTCCTTTTCCTATTAATAGCAACAGCCTTTGTCGGCTATGTTTTACCATGAGGACAAATATCCTTCTGAGGGGCTACAGTTATCACAAATCTTCTATCCGCATTCCCCTATATTGGAGATATTCTAGTACAATGAATCTGAGGGGGTTTCTCAGTAGATAATGCTACCCTTACACGTTTCTTTGCCTTCCACTTCCTACTCCCATTTCTAATTCTAGCCTTAACAGTTATCCACCTATTATTCCTTCATGAAACAGGCTCTAATAACCCTCTAGGTATTAACTCCAATGCAGATAAAATTTCATTTCACCCATACTTCTCCTATAAAGACTTACTCGGTTTCTTCATTATAATTTTCTTCTTAGCCACATTAGCCCTATTCATGCCTAACCTATTAGGAGATGCTGAAAACTTTATCCCAGCAAACCCACTTGTTACCCCACCTCATATTAAACCCGAATGATACTTCTTATTCGCTTACGCAATCTTACGTTCAATTCCTAATAAACTAGGAGGAGTCCTAGCTCTCCTATTCTCTATTTTTATCCTCATATTAGTGCCTCTTCTACACACCTCTAAACAACGA
>EATL063
CATATAGCCTTCTCCTCAGTAATTCATATTTGTCGTGACGTCAACTATGGATGACTTATTCGTAATATCCACGCTAACGGAGCCTCATTATTCTTCATCTGTGTCTTCCTCCATATTGCTCGAGGACTATACTACGGTTCCTACCTCTATAAAGAAACATGAAACATTGGCGTAATTCTCCTTTTCCTATTAATAGCAACAGCCTTTGTCGGCTATGTTTTACCATGAGGACAAATATCCTTCTGAGGGGCTACAGTTATCACAAATCTTCTATCCGCATTCCCCTATATTGGAGATATTCTAGTACAATGAATCTGAGGGGGTTTCTCAGTAGATAATGCTACCCTTACACGTTTCTTTGCCTTCCATTTCCTACTCCCATTTCTAATTCTAGCCTTAACAGTTATCCACCTATTATTCCTTCATGAAACAGGCTCTAATAACCCTCTAGGTATTAACTCCAATGCAGATAAAATTTCATTTCACCCATACTTCTCCTATAAAGACTTACTCGGTTTCTTCATTATAATTTTCTTCTTAGCCACATTAGCCCTATTCATGCCTAACCTATTAGGAGATGCTGAAAACTTTATCCCAGCAAACCCACTTGTTACCCCACCTCATATTAAACCCGAATGATACTTCTTATTCGCTTACGCAATCTTACGTTCAATTCCTAATAAACTAGGAGGAGTCCTAGCTCTCCTATTCTCTATTTTTATCCTCATATTAGTGCCTCTTCTACACACCTCTAAACAACGA
>EATL064
CATATAGCCTTCTCCTCAGTAATTCATATTTGTCGTGACGTCAACTATGGATGACTTATTCGTAATATCCACGCTAACGGAGCCTCATTATTCTTCATCTGTGTCTTCCTCCATAGTGCTCGAGGACTATACTACGGTTCCTACCTCTATAAAGAAACATGAAACATTGGCGGAATTCTCCTTTTCCTAGTAATAGCAACAGCCTTTGTCGGCAATGTTTTACCATGAGGACAAATATCCTTCTGAGGGGCTACAGTTATCACAAATCTTCTATCCGCATTCCCCTATATTGGAGATATTCCAGTACAATGAATCTGAGGGGGTTTCTCAGTAGATAATGCTACCCTTACACGTTTCTTTGCCTTCCACTTCCTACTCCCATTTCTAATTCTAGCCTTAACAGTTATCCACCTATTATTCCTTCATGAAACAGGCTCTAATAACCCTCTAGGTATTAACTCCAATGCAGATAAAATTTCATTTCACCCATACTTCTCCTATAAAGACTTACTCGGTTTCTTCATTATAATTTTCTTCTTAGCCACATTAGCCCTATTCATGCCTAACCTATTAGGAGATGCTGAAAACTTTATCCCAGCAAACCCACTTGTTACCCCACCTCATATTAAACCCGAATGATACTTCTTATTCGCTTACGCAATCTTACGTTCAATTCCTAATAAACTAGGAGGAGTCCTAGCTCTCCTATTCTCTATTTTTATCCTCATATTAGTGCCTCTTCTACACACCTCTAAACAACGA
>EATL065
CATATAGCCTTCTCCTCAGTAATTCATATTTGTCGTGACGTCAACTATGGATGACTTATTCGTAATATCCACGCTAACGGAGCCTCATTATTCTTCATCTGTGTCTTCCTCCATATTGCTCGAGGACTATACTACGGTTCCTACCTCTATAAAGAAACATGAAACATTGGCGTAATTCTCCTTTTCCTATTAATAGCAACAGCCTTTGTCGGCTATGTTTTACCATGAGGACAAATATCCTTCTGAGGGGCTACAGTTATCACAAATCTTCTATCCGCATTCCCCTATATTGGAGATATTCTAGTACAATGAATCTGAGGGGGTTTCTCAGTAGATAATGCTACCCTTACACGTTTCTTTGCCTTCCACTTCCTACTCCCATTTCTAATTCTAGCCTTAACAGTTATCCACCTATTATTCCTTCATGAAACAGGCTCTAATAACCCTCTAGGTATTAACTCCAATGCAGATAAAATTTCATTTCACCCATACTTCTCCTATAAAGACTTACTCGGTTTCTTCATTATAATTTTCTTCTTAGCCACATTAGCCCTATTCATGCCTAACCTATTAGGAGATGCTGAAAACTTTATCCCAGCAAATCCACTTGTTACCCCACCTCATATTAAACCCGAATGATACTTCTTATTCGCTTACGCAATCTTACGTTCAATTCCTAATAAACTAGGAGGAGTCCTAGCTCTCCTATTCTCTATTTTTATCCTCATATTAGTGCCTCTTCTACATACCTCTAAACAACGA
>EATL066
CATATAGCCTTCTCCTCAGTAATTCATATTTGTCGTGACGTCAACTATGGATGACTTATTCGTAATATCCACGCTAACGGAGCCTCATTATTCTTCATCTGTGTCTTCCTCCATATTGCTCGAGGACTATACTACGGTTCCTACCTCTATAAAGAAACATGAAACATTGGCGTAATTCTCCTTTTCCTATTAATAGCAACAGCCTTTGTCGGCTATGTTTTACCATGAGGACAAATATCCTTCTGAGGGGCTACAGTTATCACAAATCTTCTATCCGCATTCCCCTATATTGGAGATATTCTAGTACAATGAATCTGAGGGGGTTTCTCAGTAGATAATGCTACCCTTACACGTTTCTTTGCCTTCCACTTCCTACTCCCATTTCTAATTCTAGCCTTAACAGTTATCCACCTATTATTCCTTCATGAAACAGGCTCTAATAACCCTCTAGGTATTAACTCCAATGCAGATAAAATTTCATTTCACCCATACTTCTCCTATAAAGACTTACTCGGTTTCTTCATTATAATTTTCTTCTTAGCCACATTAGCCCTATTCATGCCTAACCTATTAGGAGATGCTGAAAACTTTATCCCAGCAAACCCACTTGTTACCCCACCTCATATTAAACCCGAATGATACTTCTTATTCGCTTACGCAATCTTACGTTCAATTCCTAATAAACTAGGAGGAGTCCTAGCTCTCCTATTCTCTATTTTTATCCTCATATTAGTGCCTCTTCTACATACCTCTAAACAACGA
>EATL067
CATATAGCCTTCTCCTCAGTAATTCATATTTGTCGTGACGTCAACTATGGATGACTTATTCGTAATATCCACGCTAACGGAGCCTCATTATTCTTCATCTGTGTCTTCCTCCATATTGCTCGAGGACTATACTACGGTTCCTACCTCTATAAAGAAACATGAAACATTGGCGTAATTCTCCTTTTCCTATTAATAGCAACAGCCTTTGTCGGCTATGTTTTACCATGAGGACAAATATCCTTCTGAGGGGCTACAGTTATCACAAATCTTCTATCCGCATTCCCCTATATTGGAGATATTCTAGTACAATGAATCTGAGGGGGTTTCTCAGTAGATAATGCTACCCTTACACGTTTCTTTGCCTTCCACTTCCTACTCCCATTTCTAATTCTAGCCTTAACAGTTATCCACCTATTATTCCTTCATGAAACAGGCTCTAATAACCCTCTAGGTATTAACTCCAATGCAGATAAAATTTCATTTCACCCATACTTCTCCTATAAAGACTTACTCGGTTTCTTCATTATAATTTTCTTCTTAGCCACATTAGCCCTATTCATGCCTAACCTATTAGGAGATGCTGAAAACTTTATCCCAGCAAATCCACTTGTTACCCCACCTCATATTAAACCCGAATGATACTTCTTATTCGCTTACGCAATCTTACGTTCAATTCCTAATAAACTAGGAGGAGTCCTAGCTCTCCTATTCTCTATTTTTATCCTCATATTAGTGCCTCTTCTACACACCTCTAAACAACGA
>EATL068
CATATAGCCTTCTCCTCAGTAATTCATATTTGTCGTGACGTCAACTATGGATGACTTATTCGTAATATCCACGCTAACGGAGCCTCATTATTCTTCATCTGTGTCTTCCTCCATATTGCTCGAGGACTATACTACGGTTCCTACCTCTATAAAGAAACATGAAACATTGGCGTAATTCTCCTTTTCCTATTAATAGCAACAGCCTTTGTCGGCTATGTTTTACCATGAGGACAAATATCCTTCTGAGGGGCTACAGTTATCACAAATCTTCTATCCGCATTCCCCTATATTGGAGATATTCTAGTACAATGAATCTGAGGGGGTTTCTCAGTAGATAATGCTACCCTTACACGTTTCTTTGCCTTCCACTTCCTACTCCCATTTCTAATTCTAGCCTTAACAGTTATCCACCTATTATTCCTTCATGAAACAGGCTCTAATAACCCTCTAGGTATTAACTCCAATGCAGATAAAATTTCATTTCACCCATACTTCTCCTATAAAGACTTACTCGGTTTCTTCATTATAATTTTCTTCTTAGCCACATTAGCCCTATTCATGCCTAACCTATTAGGAGATGCTGAAAACTTTATCCCAGCAAATCCACTTGTTACCCCACCTCATATTAAACCCGAATGATACTTCTTATTCGCTTACGCAATCTTACGTTCAATTCCTAATAAACTAGGAGGAGTCCTAGCTCTCCTATTCTCTATTTTTATCCTCATATTAGTGCCTCTTCTACATACCTCTAAACAACGA
>EATL069
CATATAGCCTTCTCCTCAGTAATTCATATTTGTCGTGACGTCAACTATGGATGACTTATTCGTAATATCCACGCTAACGGAGCCTCATTATTCTTCATCTGTGTCTTCCTCCATATTGCTCGAGGACTATACTACGGTTCCTACCTCTATAAAGAAACATGAAACATTGGCGTAATTCTCCTTTTCCTATTAATAGCAACAGCCTTTGTCGGCTATGTTTTACCATGAGGACAAATATCCTTCTGAGGGGCTACAGTTATCACAAATCTTCTATCCGCATTCCCCTATATTGGAGATATTCTAGTACAATGAATCTGAGGGGGTTTCTCAGTAGATAATGCTACCCTTACACGTTTCTTTGCCTTCCACTTCCTACTCCCATTTCTAATTCTAGCCTTAACAGTTATCCACCTATTATTCCTTCATGAAACAGGCTCTAATAACCCTCTAGGTATTAACTCCAATGCAGATAAAATTTCATTTCACCCATACTTCTCCTATAAAGACTTACTCGGTTTCTTCATTATAATTTTCTTCTTAGCCACATTAGCCCTATTCATGCCTAACCTATTAGGAGATGCTGAAAACTTTATCCCAGCAAATCCACTTGTTACCCCACCTCATATTAAACCCGAATGATACTTCTTATTCGCTTACGCAATCTTACGTTCAATTCCTAATAAACTAGGAGGAGTCCTAGCTCTCCTATTCTCTATTTTTATCCTCATATTAGTGCCTCTTCTACACACCTCTAAACAACGA
>EATL070
CATATAGCCTTCTCCTCAGTAATTCATATTTGTCGTGACGTCAACTATGGATGACTTATTCGTAATATCCACGCTAACGGAGCCTCATTATTCTTCATCTGTGTCTTCCTCCATATTGCTCGAGGACTATACTACGGTTCCTACCTCTATAAAGAAACATGAAACATTGGCGTAATTCTCCTTTTCCTATTAATAGCAACAGCCTTTGTCGGCTATGTTTTACCATGAGGACAAATATCCTTCTGAGGGGCTACAGTTATCACAAATCTTCTATCCGCATTCCCCTATATTGGAGATATTCTAGTACAATGAATCTGAGGGGGTTTCTCAGTAGATAATGCTACCCTTACACGTTTCTTTGCCTTCCACTTCCTACTCCCATTTCTAATTCTAGCCTTAACAGTTATCCACCTATTATTCCTTCATGAAACAGGCTCTAATAACCCTCTAGGTATTAACTCCAATGCAGATAAAATTTCATTTCACCCATACTTCTCCTATAAAGACTTACTCGGTTTCTTCATTATAATTTTCTTCTTAGCCACATTAGCCCTATTCATGCCTAACCTATTAGGAGATGCTGAAAACTTTATCCCAGCAAACCCACTTGTTACCCCACCTCATATTAAACCCGAATGATACTTCTTATTCGCTTACGCAATCTTACGTTCAATTCCTAATAAACTAGGAGGAGTCCTAGCTCTCCTATTCTCTATTTTTATCCTCATATTAGTGCCTCTTCTACACACCTCTAAACAACGA
>EATL071
CATATAGCCTTCTCCTCAGTAATTCATATTTGTCGTGACGTCAACTATGGATGACTTATTCGTAATATCCACGCTAACGGAGCCTCATTATTCTTCATCTGTGTCTTCCTCCATATTGCTCGAGGACTATACTACGGTTCCTACCTCTATAAAGAAACATGAAACATTGGCGTAATTCTCCTTTTCCTATTAATAGCAACAGCCTTTGTCGGCTATGTTTTACCATGAGGACAAATATCCTTCTGAGGGGCTACAGTTATCACAAATCTTCTATCCGCATTCCCCTATATTGGAGATATTCTAGTACAATGAATCTGAGGGGGTTTCTCAGTAGATAATGCTACCCTTACACGTTTCTTTGCCTTCCATTTCCTACTCCCATTTCTAATTCTAGCCTTAACAGTTATCCACCTATTATTCCTTCATGAAACAGGCTCTAATAACCCTCTAGGTATTAACTCCAATGCAGATAAAATTTCATTTCACCCATACTTCTCCTATAAAGACTTACTCGGTTTCTTCATTATAATTTTCTTCTTAGCCACATTAGCCCTATTCATGCCTAACCTATTAGGAGATGCTGAAAACTTTATCCCAGCAAACCCACTTGTTACCCCACCTCATATTAAACCCGAATGATACTTCTTATTCGCTTACGCAATCTTACGTTCAATTCCTAATAAACTAGGAGGAGTCCTAGCTCTCCTATTCTCTATTTTTATCCTCATATTAGTGCCTCTTCTACACACCTCTAAACAACGA
>EATL072
CATATAGCCTTCTCCTCAGTAATTCATATTTGTCGTGACGTCAACTATGGATGACTTATTCGTAATATCCACGCTAACGGAGCCTCATTATTCTTCATCTGTGTCTTCCTCCATATTGCTCGAGGACTATACTACGGTTCCTACCTCTATAAAGAAACATGAAACATTGGCGTAATTCTCCTTTTCCTATTAATAGCAACAGCCTTTGTCGGCTATGTTTTACCATGAGGACAAATATCCTTCTGAGGGGCTACAGTTATCACAAATCTTCTATCCGCATTCCCCTATATTGGAGATATTCTAGTACAATGAATCTGAGGGGGTTTCTCAGTAGATAATGCTACCCTTACACGTTTCTTTGCCTTCCACTTCCTACTCCCATTTCTAATTCTAGCCTTAACAGTTATCCACCTATTATTCCTTCATGAAACAGGCTCTAATAACCCTCTAGGTATTAACTCCAATGCAGATAAAATTTCATTTCACCCATACTTCTCCTATAAAGACTTACTCGGTTTCTTCATTATAATTTTCTTCTTAGCCACATTAGCCCTATTCATGCCTAACCTATTAGGAGATGCTGAAAACTTTATCCCAGCAAACCCACTTGTTACCCCACCTCATATTAAACCCGAATGATACTTCTTATTCGCTTACGCAATCTTACGTTCAATTCCTAATAAACTAGGAGGAGTCCTAGCTCTCCTATTCTCTATTTTTATCCTCATATTAGTGCCTCTTCTACACACCTCTAAACAACGA
>EATL073
CATATAGCCTTCTCCTCAGTAATTCATATTTGTCGTGACGTCAACTATGGATGACTTATTCGTAATATCCACGCTAACGGAGCCTCATTATTCTTCATCTGTGTCTTCCTCCATATTGCTCGAGGACTATACTACGGTTCCTACCTCTATAAAGAAACATGAAACATTGGCGTAATTCTCCTTTTCCTATTAATAGCAACAGCCTTTGTCGGCTATGTTTTACCATGAGGACAAATATCCTTCTGAGGGGCTACAGTTATCACAAATCTTCTATCCGCATTCCCCTATATTGGAGATATTCTAGTACAATGAATCTGAGGGGGTTTCTCAGTAGATAATGCTACCCTTACACGTTTCTTTGCCTTCCACTTCCTACTCCCATTTCTAATTCTAGCCTTAACAGTTATCCACCTATTATTCCTTCATGAAACAGGCTCTAATAACCCTCTAGGTATTAACTCCAATGCAGATAAAATTTCATTTCACCCATACTTCTCCTATAAAGACTTACTCGGTTTCTTCATTATAATTTTCTTCTTAGCCACATTAGCCCTATTCATGCCTAACCTATTAGGAGATGCTGAAAACTTTATCCCAGCAAATCCACTTGTTACCCCACCTCATATTAAACCCGAATGATACTTCTTATTCGCTTACGCAATCTTACGTTCAATTCCTAATAAACTAGGAGGAGTCCTAGCTCTCCTATTCTCTATTTTTATCCTCATATTAGTGCCTCTTCTACATACCTCTAAACAACGA
>EATL074
CATATAGCCTTCTCCTCAGTAATTCATATTTGTCGTGACGTCAACTATGGATGACTTATTCGTAATATCCACGCTAACGGAGCCTCATTATTCTTCATCTGTGTCTTCCTCCATATTGCTCGAGGACTATACTACGGTTCCTACCTCTATAAAGAAACATGAAACATTGGCGTAATTCTCCTTTTCCTATTAATAGCAACAGCCTTTGTCGGCTATGTTTTACCATGAGGACAAATATCCTTCTGAGGGGCTACAGTTATCACAAATCTTCTATCCGCATTCCCCTATATTGGAGATATTCTAGTACAATGAATCTGAGGGGGTTTCTCAGTAGATAATGCTACCCTTACACGTTTCTTTGCCTTCCACTTCCTACTCCCATTTCTAATTCTAGCCTTAACAGTTATCCACCTATTATTCCTTCATGAAACAGGCTCTAATAACCCTCTAGGTATTAACTCCAATGCAGATAAAATTTCATTTCACCCATACTTCTCCTATAAAGACTTACTCGGTTTCTTCATTATAATTTTCTTCTTAGCCACATTAGCCCTATTCATGCCTAACCTATTAGGAGATGCTGAAAACTTTATCCCAGCAAATCCACTTGTTACCCCACCTCATATTAAACCCGAATGATACTTCTTATTCGCTTACGCAATCTTACGTTCAATTCCTAATAAACTAGGAGGAGTCCTAGCTCTCCTATTCTCTATTTTTATCCTCATATTAGTGCCTCTTCTACACACCTCTAAACAACGA
>EATL075
CATATAGCCTTCTCCTCAGTAATTCATATTTGTCGTGACGTCAACTATGGATGACTTATTCGTAATATCCACGCTAACGGAGCCTCATTATTCTTCATCTGTGTCTTCCTCCATATTGCTCGAGGACTATACTACGGTTCCTACCTCTATAAAGAAACATGAAACATTGGCGTAATTCTCCTTTTCCTATTAATAGCAACAGCCTTTGTCGGCTATGTTTTACCATGAGGACAAATATCCTTCTGAGGGGCTACAGTTATCACAAATCTTCTATCCGCATTCCCCTATATTGGAGATATTCTAGTACAATGAATCTGAGGGGGTTTCTCAGTAGATAATGCTACCCTTACACGTTTCTTTGCCTTCCACTTCCTACTCCCATTTCTAATTCTAGCCTTAACAGTTATCCACCTATTATTCCTTCATGAAACAGGCTCTAATAACCCTCTAGGTATTAACTCCAATGCAGATAAAATTTCATTTCACCCATACTTCTCCTATAAAGACTTACTCGGTTTCTTCATTATAATTTTCTTCTTAGCCACATTAGCCCTATTCATGCCTAACCTATTAGGAGATGCTGAAAACTTTATCCCAGCAAATCCACTTGTTACCCCACCTCATATTAAACCCGAATGATACTTCTTATTCGCTTACGCAATCTTACGTTCAATTCCTAATAAACTAGGAGGAGTCCTAGCTCTCCTATTCTCTATTTTTATCCTCATATTAGTGCCTCTTCTACATACCTCTAAACAACGA
>EATL076
CATATAGCCTTCTCCTCAGTAATTCATATTTGTCGTGACGTCAACTATGGATGACTTATTCGTAATATCCACGCTAACGGAGCCTCATTATTCTTCATCTGTGTCTTCCTCCATATTGCTCGAGGACTATACTACGGTTCCTACCTCTATAAAGAAACATGAAACATTGGCGTAATTCTCCTTTTCCTATTAATAGCAACAGCCTTTGTCGGCTATGTTTTACCATGAGGACAAATATCCTTCTGAGGGGCTACAGTTATCACAAATCTTCTATCCGCATTCCCCTATATTGGAGATATTCTAGTACAATGAATCTGAGGGGGTTTCTCAGTAGATAATGCTACCCTTACACGTTTCTTTGCCTTCCACTTCCTACTCCCATTTCTAATTCTAGCCTTAACAGTTATCCACCTATTATTCCTTCATGAAACAGGCTCTAATAACCCTCTAGGTATTAACTCCAATGCAGATAAAATTTCATTTCACCCATACTTCTCCTATAAAGACTTACTCGGTTTCTTCATTATAATTTTCTTCTTAGCCACATTAGCCCTATTCATGCCTAACCTATTAGGAGATGCTGAAAACTTTATCCCAGCAAACCCACTTGTTACCCCACCTCATATTAAACCCGAATGATACTTCTTATTCGCTTACGCAATCTTACGTTCAATTCCTAATAAACTAGGAGGAGTCCTAGCTCTCCTATTCTCTATTTTTATCCTCATATTAGTGCCTCTTCTACACACCTCTAAACAACGA
>EATLL25
CATATAGCCTTCTCCTCAGTAATTCATATTTGTCGTGACGTCAACTATGGATGACTTATTCGTAATATCCACGCTAACGGAGCCTCATTATTCTTCATCTGTGTCTTCCTCCATATTGCTCGAGGACTATACTACGGTTCCTACCTCTATAAAGAAACATGAAACATTGGCGTAATTCTCCTTTTCCTATTAATAGCAACAGCCTTTGTCGGCTATGTTTTACCATGAGGACAAATATCCTTCTGAGGGGCTACAGTTATCACAAATCTTCTATCCGCATTCCCCTATATTGGAGATATTCTAGTACAATGAATCTGAGGGGGTTTCTCAGTAGATAATGCTACCCTTACACGTTTCTTTGCCTTCCACTTCCTACTCCCATTTCTAATTCTAGCCTTAACAGTTATCCACCTATTATTCCTTCATGAAACAGGCTCTAATAACCCTCTAGGTATTAACTCCAATGCAGATAAAATTTCATTTCACCCATACTTCTCCTATAAAGACTTACTCGGTTTCTTCATTATAATTTTCTTCTTAGCCACATTAGCCCTATTCATGCCTAACCTATTAGGAGATGCTGAAAACTTTATCCCAGCAAACCCACTTGTTACCCCACCTCATATTAAACCCGAATGATACTTCTTATTCGCTTACGCAATCTTACGTTCAATTCCTAATAAACTAGGAGGAGTCCTAGCTCTCCTATTCTCTATTTTTATCCTCATATTAGTGCCTCTTCTACATACCTCTAAACAACGA
>IONI002
CATATAGCCTTCTCCTCAGTAATTCATATTTGTCGTGACGTCAACTATGGATGACTTATTCGTAATATCCACGCTAACGGAGCCTCATTATTCTTCATCTGTGTCTTCCTCCATATTGCTCGAGGACTATACTACGGTTCCTACCTCTATAAAGAAACATGAAACATTGGCGTAATTCTCCTTTTCCTATTAATAGCAACAGCCTTTGTCGGCTATGTTTTACCATGAGGACAAATATCCTTCTGAGGGGCTACAGTTATCACAAATCTTCTATCCGCATTTCCCTATATTGGAGATATTCTAGTACAATGAATCTGAGGGGGTTTCTCAGTAGATAATGCTACCCTTACACGTTTCTTTGCCTTCCACTTCCTACTCCCATTTCTAATTCTAGCCTTAACAGTTATCCACCTATTATTCCTTCATGAAACAGGCTCTAATAACCCTCTAGGTATTAACTCCAATGCAGATAAAATTTCATTTCACCCATACTTCTCCTATAAAGACTTACTCGGTTTCTTCATTATAATTTTCTTCTTAGCCACATTAGCCCTATTCATGCCTAACCTATTAGGAGATGCTGAAAACTTTATCCCAGCAAACCCACTTGTTACCCCACCTCATATTAAACCCGAATGATACTTCTTATTCGCTTACGCAATCTTACGTTCAATTCCTAATAAACTAGGAGGAGTCCTAGCTCTCCTATTCTCTATTTTTATCCTCATATTAGTGCCTCTTCTACATACCTCTAAACAACGA
>IONI011
CATATAGCCTTCTCCTCAGTAATTCATATTTGTCGTGACGTCAACTATGGATGACTTATTCGTAATATCCACGCTAACGGAGCCTCATTATTCTTCATCTGTGTCTTCCTCCATATTGCTCGAGGACTATACTACGGTTCCTACCTCTATAAAGAAACATGAAACATTGGCGTAATTCTCCTTTTCCTATTAATAGCAACAGCCTTTGTCGGCTATGTTTTACCATGAGGACAAATATCCTTCTGAGGGGCTACAGTTATCACAAATCTTCTATCCGCATTCCCCTATATTGGAGATATTCTAGTACAATGAATCTGAGGGGGTTTCTCAGTAGATAATGCTACCCTTACACGTTTCTTTGCCTTCCACTTCCTACTCCCATTTCTAATTCTAGCCTTAACAGTTATCCACCTATTATTCCTTCATGAAACAGGCTCTAATAACCCTCTAGGTATTAACTCCAATGCAGATAAAATTTCATTTCACCCATACTTCTCCTATAAAGACTTACTCGGTTTCTTCATTATAATTTTCTTCTTAGCCACATTAGCCCTATTCATGCCTAACCTATTAGGAGATGCTGAAAACTTTATCCCAGCAAATCCACTTGTTACCCCACCTCATATTAAACCCGAATGATACTTCTTATTCGCTTACGCAATCTTACGTTCAATTCCTAATAAACTAGGAGGAGTCCTAGCTCTCCTATTCTCTATTTTTATCCTCATATTAGTGCCTCTTCTACATACCTCTAAACAACGA
>IONI012
CATATAGCCTTCTCCTCAGTAATTCATATTTGTCGTGACGTCAACTATGGATGACTTATTCGTAATATCCACGCTAACGGAGCCTCATTATTCTTCATCTGTGTCTTCCTCCATATTGCTCGAGGACTATACTACGGTTCCTACCTCTATAAAGAAACATGAAACATTGGCGTAATTCTCCTTTTCCTATTAATAGCAACAGCCTTTGTCGGCTATGTTTTACCATGAGGACAAATATCCTTCTGAGGGGCTACAGTTATCACAAATCTTCTATCCGCATTCCCCTATATTGGAGATATTCTAGTACAATGAATCTGAGGGGGTTTCTCAGTAGATAATGCTACCCTTACACGTTTCTTTGCCTTCCACTTCCTACTCCCATTTCTAATTCTAGCCTTAACAGTTATCCACCTATTATTCCTTCATGAAACAGGCTCTAATAACCCTCTAGGTATTAACTCCAATGCAGATAAAATTTCATTTCACCCATACTTCTCCTATAAAGACTTACTCGGTTTCTTCATTATAATTTTCTTCTTAGCCACATTAGCCCTATTCATGCCTAACCTATTAGGAGATGCTGAAAACTTTATCCCAGCAAACCCACTTGTTACCCCACCTCATATTAAACCCGAATGATACTTCTTATTCGCTTACGCAATCTTACGTTCAATTCCTAATAAACTAGGAGGAGTCCTAGCTCTCCTATTCTCTATTTTTATCCTCATATTAGTGCCTCTTCTACACACCTCTAAACAACGA
>IONI013
CATATAGCCTTCTCCTCAGTAATTCATATTTGTCGTGACGTCAACTATGGATGACTTATTCGTAATATCCACGCTAACGGAGCCTCATTATTCTTCATCTGTGTCTTCCTCCATATTGCTCGAGGACTATACTACGGTTCCTACCTCTATAAAGAAACATGAAACATTGGCGTAATTCTCCTTTTCCTATTAATAGCAACAGCCTTTGTCGGCTATGTTTTACCATGAGGACAAATATCCTTCTGAGGGGCTACAGTTATCACAAATCTTCTATCCGCATTCCCCTATATTGGAGATATTCTAGTACAATGAATCTGAGGGGGTTTCTCAGTAGATAATGCTACCCTTACACGTTTCTTTGCCTTCCACTTCCTACTCCCATTTCTAATTCTAGCCTTAACAGTTATCCACCTATTATTCCTTCATGAAACAGGCTCTAATAACCCTCTAGGTATTAACTCCAATGCAGATAAAATTTCATTTCACCCATACTTCTCCTATAAAGACTTACTCGGTTTCTTCATTATAATTTTCTTCTTAGCCACATTAGCCCTATTCATGCCTAACCTATTAGGAGATGCTGAAAACTTTATCCCAGCAAACCCACTTGTTACCCCACCTCATATTAAACCCGAATGATACTTCTTATTCGCTTACGCAATCTTACGTTCAATTCCTAATAAACTAGGAGGAGTCCTAGCTCTCCTATTCTCTATTTTTATCCTCATATTAGTGCCTCTTCTACATACCTCTAAACAACGA
>IONI014
CATATAGCCTTCTCCTCAGTAATTCATATTTGTCGTGACGTCAACTATGGATGACTTATTCGTAATATCCACGCTAACGGAGCCTCATTATTCTTCATCTGTGTCTTCCTCCATATTGCTCGAGGACTATACTACGGTTCCTACCTCTATAAAGAAACATGAAACATTGGCGTAATTCTCCTTTTCCTATTAATAGCAACAGCCTTTGTCGGCTATGTTTTACCATGAGGACAAATATCCTTCTGAGGGGCTACAGTTATCACAAATCTTCTATCCGCATTCCCCTATATTGGAGATATTCTAGTACAATGAATCTGAGGGGGTTTCTCAGTAGATAATGCTACCCTTACACGTTTCTTTGCCTTCCACTTCCTACTCCCATTTCTAATTCTAGCCTTAACAGTTATCCACCTATTATTCCTTCATGAAACAGGCTCTAATAACCCTCTAGGTATTAACTCCAATGCAGATAAAATTTCATTTCACCCATACTTCTCCTATAAAGACTTACTCGGTTTCTTCATTATAATTTTCTTCTTAGCCACATTAGCCCTATTCATGCCTAACCTATTAGGAGATGCTGAAAACTTTATCCCAGCAAATCCACTTGTTACCCCACCTCATATTAAACCCGAATGATACTTCTTATTCGCTTACGCAATCTTACGTTCAATTCCTAATAAACTAGGAGGAGTCCTAGCTCTCCTATTCTCTATTTTTATCCTCATATTAGTGCCTCTTCTACATACCTCTAAACAACGA
>IONI015
CATATAGCCTTCTCCTCAGTAATTCATATTTGTCGTGACGTCAACTATGGATGACTTATTCGTAATATCCACGCTAACGGAGCCTCATTATTCTTCATCTGTGTCTTCCTCCATATTGCTCGAGGACTATACTACGGTTCCTACCTCTATAAAGAAACATGAAACATTGGCGTAATTCTCCTTTTCCTATTAATAGCAACAGCCTTTGTCGGCTATGTTTTACCATGAGGACAAATATCCTTCTGAGGGGCTACAGTTATCACAAATCTTCTATCCGCATTCCCCTATATTGGAGATATTCTAGTACAATGAATCTGAGGGGGTTTCTCAGTAGATAATGCTACCCTTACACGTTTCTTTGCCTTCCACTTCCTACTCCCATTTCTAATTCTAGCCTTAACAGTTATCCACCTATTATTCCTTCATGAAACAGGCTCTAATAACCCTCTAGGTATTAACTCCAATGCAGATAAAATTTCATTTCACCCATACTTCTCCTATAAAGACTTACTCGGTTTCTTCATTATAATTTTCTTCTTAGCCACATTAGCCCTATTCATGCCTAACCTATTAGGAGATGCTGAAAACTTTATCCCAGCAAACCCACTTGTTACCCCACCTCATATTAAACCCGAATGATACTTCTTATTCGCTTACGCAATCTTACGTTCAATTCCTAATAAACTAGGAGGAGTCCTAGCTCTCCTATTCTCTATTTTTATCCTCATATTAGTGCCTCTTCTACATACCTCTAAACAACGA
>IONI016
CATATAGCCTTCTCCTCAGTAATTCATATTTGTCGTGACGTCAACTATGGATGACTTATTCGTAATATCCACGCTAACGGAGCCTCATTATTCTTCATCTGTGTCTTCCTCCATATTGCTCGAGGACTATACTACGGTTCCTACCTCTATAAAGAAACATGAAACATTGGCGTAATTCTCCTTTTCCTATTAATAGCAACAGCCTTTGTCGGCTATGTTTTACCATGAGGACAAATATCCTTCTGAGGGGCTACAGTTATCACAAATCTTCTATCCGCATTCCCCTATATTGGAGATATTCTAGTACAATGAATCTGAGGGGGTTTCTCAGTAGATAATGCTACCCTTACACGTTTCTTTGCCTTCCACTTCCTACTCCCATTTCTAATTCTAGCCTTAACAGTTATCCACCTATTATTCCTTCATGAAACAGGCTCTAATAACCCTCTAGGTATTAACTCCAATGCAGATAAAATTTCATTTCACCCATACTTCTCCTATAAAGACTTACTCGGTTTCTTCATTATAATTTTCTTCTTAGCCACATTAGCCCTATTCATGCCTAACCTATTAGGAGATGCTGAAAACTTTATCCCAGCAAACCCACTTGTTACCCCACCTCATATTAAACCCGAATGATACTTCTTATTCGCTTACGCAATCTTACGTTCAATTCCTAATAAACTAGGAGGAGTCCTAGCTCTCCTATTCTCTATTTTTATCCTCATATTAGTGCCTCTTCTACATACCTCTAAACAACGA
>IONI017
CATATAGCCTTCTCCTCAGTAATTCATATTTGTCGTGACGTCAACTATGGATGACTTATTCGTAATATCCACGCTAACGGAGCCTCATTATTCTTCATCTGTGTCTTCCTCCATATTGCTCGAGGACTATACTACGGTTCCTACCTCTATAAAGAAACATGAAACATTGGCGTAATTCTCCTTTTCCTATTAATAGCAACAGCCTTTGTCGGCTATGTTTTACCATGAGGACAAATATCCTTCTGAGGGGCTACAGTTATCACAAATCTTCTATCCGCATTCCCCTATATTGGAGATATTCTAGTACAATGAATCTGAGGGGGTTTCTCAGTAGATAATGCTACCCTTACACGTTTCTTTGCCTTCCACTTCCTACTCCCATTTCTAATTCTAGCCTTAACAGTTATCCACCTATTATTCCTTCATGAAACAGGCTCTAATAACCCTCTAGGTATTAACTCCAATGCAGATAAAATTTCATTTCACCCATACTTCTCCTATAAAGACTTACTCGGTTTCTTCATTATAATTTTCTTCTTAGCCACATTAGCCCTATTCATGCCTAACCTATTAGGAGATGCTGAAAACTTTATCCCAGCAAACCCACTTGTTACCCCACCTCATATTAAACCCGAATGATACTTCTTATTCGCTTACGCAATCTTACGTTCAATTCCTAATAAACTAGGAGGAGTCCTAGCTCTCCTATTCTCTATTTTTATCCTCATATTAGTGCCTCTTCTACACACCTCTAAACAACGA
>IONI018
CATATAGCCTTCTCCTCAGTAATTCATATTTGTCGTGACGTCAACTATGGATGACTTATTCGTAATATCCACGCTAACGGAGCCTCATTATTCTTCATCTGTGTCTTCCTCCATATTGCTCGAGGACTATACTACGGTTCCTACCTCTATAAAGAAACATGAAACATTGGCGTAATTCTCCTTTTCCTATTAATAGCAACAGCCTTTGTCGGCTATGTTTTACCATGAGGACAAATATCCTTCTGAGGGGCTACAGTTATCACAAATCTTCTATCCGCATTCCCCTATATTGGAGATATTCTAGTACAATGAATCTGAGGGGGTTTCTCAGTAGATAATGCTACCCTTACACGTTTCTTTGCCTTCCATTTCCTACTCCCATTTCTAATTCTAGCCTTAACAGTTATCCACCTATTATTCCTTCATGAAACAGGCTCTAATAACCCTCTAGGTATTAACTCCAATGCAGATAAAATTTCATTTCACCCATACTTCTCCTATAAAGACTTACTCGGTTTCTTCATTATAATTTTCTTCTTAGCCACATTAGCCCTATTCATGCCTAACCTATTAGGAGATGCTGAAAACTTTATCCCAGCAAACCCACTTGTTACCCCACCTCATATTAAACCCGAATGATACTTCTTATTCGCTTACGCAATCTTACGTTCAATTCCTAATAAACTAGGAGGAGTCCTAGCTCTCCTATTCTCTATTTTTATCCTCATATTAGTGCCTCTTCTACATACCTCTAAACAACGA
>IONI019
CATATAGCCTTCTCCTCAGTAATTCATATTTGTCGTGACGTCAACTATGGATGACTTATTCGTAATATCCACGCTAACGGAGCCTCATTATTCTTCATCTGTGTCTTCCTCCATATTGCTCGAGGACTATACTACGGTTCCTACCTCTATAAAGAAACATGAAACATTGGCGTAATTCTCCTTTTCCTATTAATAGCAACAGCCTTTGTCGGCTATGTTTTACCATGAGGACAAATATCCTTCTGAGGGGCTACAGTTATCACAAATCTTCTATCCGCATTTCCCTATATTGGAGATATTCTAGTACAATGAATCTGAGGGGGTTTCTCAGTAGATAATGCTACCCTTACACGTTTCTTTGCCTTCCACTTCCTACTCCCATTTCTAATTCTAGCCTTAACAGTTATCCACCTATTATTCCTTCATGAAACAGGCTCTAATAACCCTCTAGGTATTAACTCCAATGCAGATAAAATTTCATTTCACCCATACTTCTCCTATAAAGACTTACTCGGTTTCTTCATTATAATTTTCTTCTTAGCCACATTAGCCCTATTCATGCCTAACCTATTAGGAGATGCTGAAAACTTTATCCCAGCAAACCCACTTGTTACCCCACCTCATATTAAACCCGAATGATACTTCTTATTCGCTTACGCAATCTTACGTTCAATTCCTAATAAACTAGGAGGAGTCCTAGCTCTCCTATTCTCTATTTTTATCCTCATATTAGTGCCTCTTCTACATACCTCTAAACAACGA
>IONI020
CATATAGCCTTCTCCTCAGTAATTCATATTTGTCGTGACGTCAATTATGGATGACTTATTCGTAATATCCACGCTAACGGAGCCTCATTATTCTTCATCTGTGTCTTCCTCCATATTGCTCGAGGACTATACTACGGTTCCTACCTCTATAAAGAAACATGAAACATTGGCGTAATTCTCCTTTTCCTATTAATAGCAACAGCCTTTGTCGGCTATGTTTTACCATGAGGACAAATATCCTTCTGAGGGGCTACAGTTATCACAAATCTTCTATCCGCATTCCCCTATATTGGAGATATTCTAGTACAATGAATCTGAGGGGGTTTCTCAGTAGATAATGCTACCCTTACACGTTTCTTTGCCTTCCACTTCCTACTCCCATTTCTAATTCTAGCCTTAACAGTTATCCACCTATTATTCCTTCATGAAACAGGCTCTAATAACCCTCTAGGTATTAACTCCAATGCAGATAAAATTTCATTTCACCCATACTTCTCCTATAAAGACTTACTCGGTTTCTTCATTATAATTTTCTTCTTAGCCACATTAGCCCTATTCATGCCTAACCTATTAGGAGATGCTGAAAACTTTATCCCAGCAAACCCACTTGTTACCCCACCTCATATTAAACCCGAATGATACTTCTTATTCGCTTACGCAATCTTACGTTCAATTCCTAATAAACTAGGAGGAGTCCTAGCTCTCCTATTCTCTATTTTTATCCTCATATTAGTGCCTCTTCTACATACCTCTAAACAACGA
>IONI022
CATATAGCCTTCTCCTCAGTAATTCATATTTGTCGTGACGTCAACTATGGATGACTTATTCGTAATATCCACGCTAACGGAGCCTCATTATTCTTCATCTGTGTCTTCCTCCATATTGCTCGAGGACTATACTACGGTTCCTACCTCTATAAAGAAACATGAAACATTGGCGTAATTCTCCTTTTCCTATTAATAGCAACAGCCTTTGTCGGCTATGTTTTACCATGAGGACAAATATCCTTCTGAGGGGCTACAGTTATCACAAATCTTCTATCCGCATTCCCCTATATTGGAGATATTCTAGTACAATGAATCTGAGGGGGTTTCTCAGTAGATAATGCTACCCTTACACGTTTCTTTGCCTTCCACTTCCTACTCCCATTTCTAATTCTAGCCTTAACAGTTATCCACCTATTATTCCTTCATGAAACAGGCTCTAATAACCCTCTAGGTATTAACTCCAATGCAGATAAAATTTCATTTCACCCATACTTCTCCTATAAAGACTTACTCGGTTTCTTCATTATAATTTTCTTCTTAGCCACATTAGCCCTATTCATGCCTAACCTATTAGGAGATGCTGAAAACTTTATCCCAGCAAACCCACTTGTTACCCCACCTCATATTAAACCCGAATGATACTTCTTATTCGCTTACGCAATCTTACGTTCAATTCCTAATAAACTAGGAGGAGTCCTAGCTCTCCTATTCTCTATTTTTATCCTCATATTAGTGCCTCTTCTACATACCTCTAAACAACGA
>IONI023
CATATAGCCTTCTCCTCAGTAATTCATATTTGTCGTGACGTCAACTATGGATGACTTATTCGTAATATCCACGCTAACGGAGCCTCATTATTCTTCATCTGTGTCTTCCTCCATATTGCTCGAGGACTATACTACGGTTCCTACCTCTATAAAGAAACATGAAACATTGGCGTAATTCTCCTTTTCCTATTAATAGCAACAGCCTTTGTCGGCTATGTTTTACCATGAGGACAAATATCCTTCTGAGGGGCTACAGTTATCACAAATCTTCTATCCGCATTCCCCTATATTGGAGATATTCTAGTACAATGAATCTGAGGGGGTTTCTCAGTAGATAATGCTACCCTTACACGTTTCTTTGCCTTCCACTTCCTACTCCCATTTCTAATTCTAGCCTTAACAGTTATCCACCTATTATTCCTTCATGAAACAGGCTCTAATAACCCTCTAGGTATTAACTCCAATGCAGATAAAATTTCATTTCACCCATACTTCTCCTATAAAGACTTACTCGGTTTCTTCATTATAATTTTCTTCTTAGCCACATTAGCCCTATTCATGCCTAACCTATTAGGAGATGCTGAAAACTTTATCCCAGCAAACCCACTTGTTACCCCACCTCATATTAAACCCGAATGATACTTCTTATTCGCTTACGCAATCTTACGTTCAATTCCTAATAAACTAGGAGGAGTCCTAGCTCTCCTATTCTCTATTTTTATCCTCATATTAGTGCCTCTTCTACATACCTCTAAACAACGA
>IONI024
CATATAGCCTTCTCCTCAGTAATTCATATTTGTCGTGACGTCAACTATGGATGACTTATTCGTAATATCCACGCTAACGGAGCCTCATTATTCTTCATCTGTGTCTTCCTCCATATTGCTCGAGGACTATACTACGGTTCCTACCTCTATAAAGAAACATGAAACATTGGCGTAATTCTCCTTTTCCTATTAATAGCAACAGCCTTTGTCGGCTATGTTTTACCATGAGGACAAATATCCTTCTGAGGGGCTACAGTTATCACAAATCTTCTATCCGCATTCCCCTATATTGGAGATATTCTAGTACAATGAATCTGAGGGGGTTTCTCAGTAGATAATGCTACCCTTACACGTTTCTTTGCCTTCCACTTCCTACTCCCATTTCTAATTCTAGCCTTAACAGTTATCCACCTATTATTCCTTCATGAAACAGGCTCTAATAACCCTCTAGGTATTAACTCCAATGCAGATAAAATTTCATTTCACCCATACTTCTCCTATAAAGACTTACTCGGTTTCTTCATTATAATTTTCTTCTTAGCCACATTAGCCCTATTCATGCCTAACCTATTAGGAGATGCTGAAAACTTTATCCCAGCAAACCCACTTGTTACCCCACCTCATATTAAACCCGAATGATACTTCTTATTCGCTTACGCAATCTTACGTTCAATTCCTAATAAACTAGGAGGAGTCCTAGCTCTCCTATTCTCTATTTTTATCCTCATATTAGTGCCTCTTCTACATACCTCTAAACAACGA
>IONI025
CATATAGCCTTCTCCTCAGTAATTCATATTTGTCGTGACGTCAACTATGGATGACTTATTCGTAATATCCACGCTAACGGAGCCTCATTATTCTTCATCTGTGTCTTCCTCCATATTGCTCGAGGACTATACTACGGTTCCTACCTCTATAAAGAAACATGAAACATTGGCGTAATTCTCCTTTTCCTATTAATAGCAACAGCCTTTGTCGGCTATGTTTTACCATGAGGACAAATATCCTTCTGAGGGGCTACAGTTATCACAAATCTTCTATCCGCATTCCCCTATATTGGAGATATTCTAGTACAATGAATCTGAGGGGGTTTCTCAGTAGATAATGCTACCCTTACACGTTTCTTTGCCTTCCACTTCCTACTCCCATTTCTAATTCTAGCCTTAACAGTTATCCACCTATTATTCCTTCATGAAACAGGCTCTAATAACCCTCTAGGTATTAACTCCAATGCAGATAAAATTTCATTTCACCCATACTTCTCCTATAAAGACTTACTCGGTTTCTTCATTATAATTTTCTTCTTAGCCACATTAGCCCTATTCATGCCTAACCTATTAGGAGATGCTGAAAACTTTATCCCAGCAAACCCACTTGTTACCCCACCTCATATTAAACCCGAATGATACTTCTTATTCGCTTACGCAATCTTACGTTCAATTCCTAATAAACTAGGAGGAGTCCTAGCTCTCCTATTCTCTATTTTTATCCTCATATTAGTGCCTCTTCTACACACCTCTAAACAACGA
>LIGU001
CATATAGCCTTCTCCTCAGTAATTCATATTTGTCGTGACGTCAATTATGGATGACTTATTCGTAATATCCACGCTAACGGAGCCTCATTATTCTTCATCTGTGTCTTCCTCCATATTGCTCGAGGACTATACTACGGTTCCTACCTCTATAAAGAAACATGAAACATTGGCGTAATTCTCCTTTTCCTATTAATAGCAACAGCCTTTGTCGGCTATGTTTTACCATGAGGACAAATATCCTTCTGAGGGGCTACAGTTATCACAAATCTTCTATCCGCATTCCCCTATATTGGAGATATTCTAGTACAATGAATCTGAGGGGGTTTCTCAGTAGATAATGCTACCCTTACACGTTTCTTTGCCTTCCACTTCCTACTCCCATTTCTAATTCTAGCCTTAACAGTTATCCACCTATTATTCCTTCATGAAACAGGCTCTAATAACCCTCTAGGTATTAACTCCAATGCAGATAAAATTTCATTTCACCCATACTTCTCCTATAAAGACTTACTCGGTTTCTTCATTATAATTTTCTTCTTAGCCACATTAGCCCTATTCATGCCTAACCTATTAGGAGATGCTGAAAACTTTATCCCAGCAAACCCACTTGTTACCCCACCTCATATTAAACCCGAATGATACTTCTTATTCGCTTACGCAATCTTACGTTCAATTCCTAATAAACTAGGAGGAGTCCTAGCTCTCCTATTCTCTATTTTTATCCTCATATTAGTGCCTCTTCTACACACCTCTAAACAACGA
>LIGU002
CATATAGCCTTCTCCTCAGTAATTCATATTTGTCGTGACGTCAACTATGGATGACTTATTCGTAATATCCACGCTAACGGAGCCTCATTATTCTTCATCTGTGTCTTCCTCCATATTGCTCGAGGACTATACTACGGTTCCTACCTCTATAAAGAAACATGAAACATTGGCGTAATTCTCCTTTTCCTATTAATAGCAACAGCCTTTGTCGGCTATGTTTTACCATGAGGACAAATATCCTTCTGAGGGGCTACAGTTATCACAAATCTTCTATCCGCATTCCCCTATATTGGAGATATTCTAGTACAATGAATCTGAGGGGGTTTCTCAGTAGATAATGCTACCCTTACACGTTTCTTTGCCTTCCACTTCCTACTCCCATTTCTAATTCTAGCCTTAACAGTTATCCACCTATTATTCCTTCATGAAACAGGCTCTAATAACCCTCTAGGTATTAACTCCAATGCAGATAAAATTTCATTTCACCCATACTTCTCCTATAAAGACTTACTCGGTTTCTTCATTATAATTTTCTTCTTAGCCACATTAGCCCTATTCATGCCTAACCTATTAGGAGATGCTGAAAACTTTATCCCAGCAAATCCACTTGTTACCCCACCTCATATTAAACCCGAATGATACTTCTTATTCGCTTACGCAATCTTACGTTCAATTCCTAATAAACTAGGAGGAGTCCTAGCTCTCCTATTCTCTATTTTTATCCTCATATTAGTGCCTCTTCTACACACCTCTAAACAACGA
>LIGU003
CATATAGCCTTCTCCTCAGTAATTCATATTTGTCGTGACGTCAACTATGGATGACTTATTCGTAATATCCACGCTAACGGAGCCTCATTATTCTTCATCTGTGTCTTCCTCCATATTGCTCGAGGACTATACTACGGTTCCTACCTCTATAAAGAAACATGAAACATTGGCGTAATTCTCCTTTTCCTATTAATAGCAACAGCCTTTGTCGGCTATGTTTTACCATGAGGACAAATATCCTTCTGAGGGGCTACAGTTATCACAAATCTTCTATCCGCATTCCCCTATATTGGAGATATTCTAGTACAATGAATCTGAGGGGGTTTCTCAGTAGATAATGCTACCCTTACACGTTTCTTTGCCTTCCATTTCCTACTCCCATTTCTAATTCTAGCCTTAACAGTTATCCACCTATTATTCCTTCATGAAACAGGCTCTAATAACCCTCTAGGTATTAACTCCAATGCAGATAAAATTTCATTTCACCCATACTTCTCCTATAAAGACTTACTCGGTTTCTTCATTATAATTTTCTTCTTAGCCACATTAGCCCTATTCATGCCTAACCTATTAGGAGATGCTGAAAACTTTATCCCAGCAAACCCACTTGTTACCCCACCTCATATTAAACCCGAATGATACTTCTTATTCGCTTACGCAATCTTACGTTCAATTCCTAATAAACTAGGAGGAGTCCTAGCTCTCCTATTCTCTATTTTTATCCTCATATTAGTGCCTCTTCTACACACCTCTAAACAACGA
>LIGU004
CATATAGCCTTCTCCTCAGTAATTCATATTTGTCGTGACGTCAACTATGGATGACTTATTCGTAATATCCACGCTAACGGAGCCTCATTATTCTTCATCTGTGTCTTCCTCCATATTGCTCGAGGACTATACTACGGTTCCTACCTCTATAAAGAAACATGAAACATTGGCGTAATTCTCCTTTTCCTATTAATAGCAACAGCCTTTGTCGGCTATGTTTTACCATGAGGACAAATATCCTTCTGAGGGGCTACAGTTATCACAAATCTTCTATCCGCATTCCCCTATATTGGAGATATTCTAGTACAATGAATCTGAGGGGGTTTCTCAGTAGATAATGCTACCCTTACACGTTTCTTTGCCTTCCACTTCCTACTCCCATTTCTAATTCTAGCCTTAACAGTTATCCACCTATTATTCCTTCATGAAACAGGCTCTAATAACCCTCTAGGTATTAACTCCAATGCAGATAAAATTTCATTTCACCCATACTTCTCCTATAAAGACTTACTCGGTTTCTTCATTATAATTTTCTTCTTAGCCACATTAGCCCTATTCATGCCTAACCTATTAGGAGATGCTGAAAACTTTATCCCAGCAAATCCACTTGTTACCCCACCTCATATTAAACCCGAATGATACTTCTTATTCGCTTACGCAATCTTACGTTCAATTCCTAATAAACTAGGAGGAGTCCTAGCTCTCCTATTCTCTATTTTTATCCTCATATTAGTGCCTCTTCTACACACCTCTAAACAACGA
>LIGU005
CATATAGCCTTCTCCTCAGTAATTCATATTTGTCGTGACGTCAACTATGGATGACTTATTCGTAATATCCACGCTAACGGAGCCTCATTATTCTTCATCTGTGTCTTCCTCCATATTGCTCGAGGACTATACTACGGTTCCTACCTCTATAAAGAAACATGAAACATTGGCGTAATTCTCCTTTTCCTATTAATAGCAACAGCCTTTGTCGGCTATGTTTTACCATGAGGACAAATATCCTTCTGAGGGGCTACAGTTATCACAAATCTTCTATCCGCATTCCCCTATATTGGAGATATTCTAGTACAATGAATCTGAGGGGGTTTCTCAGTAGATAATGCTACCCTTACACGTTTCTTTGCCTTCCACTTCCTACTCCCATTTCTAATTCTAGCCTTAACAGTTATCCACCTATTATTCCTTCATGAAACAGGCTCTAATAACCCTCTAGGTATTAACTCCAATGCAGATAAAATTTCATTTCACCCATACTTCTCCTATAAAGACTTACTCGGTTTCTTCATTATAATTTTCTTCTTAGCCACATTAGCCCTATTCATGCCTAACCTATTAGGAGATGCTGAAAACTTTATCCCAGCAAACCCACTTGTTACCCCACCTCATATTAAACCCGAATGATACTTCTTATTCGCTTACGCAATCTTACGTTCAATTCCTAATAAACTAGGAGGAGTCCTAGCTCTCCTATTCTCTATTTTTATCCTCATATTAGTGCCTCTTCTACATACCTCTAAACAACGA
>LIGU006
CATATAGCCTTCTCCTCAGTAATTCATATTTGTCGTGACGTCAACTATGGATGACTTATTCGTAATATCCACGCTAACGGAGCCTCATTATTCTTCATCTGTGTCTTCCTCCATATTGCTCGAGGACTATACTACGGTTCCTACCTCTATAAAGAAACATGAAACATTGGCGTAATTCTCCTTTTCCTATTAATAGCAACAGCCTTTGTCGGCTATGTTTTACCATGAGGACAAATATCCTTCTGAGGGGCTACAGTTATCACAAATCTTCTATCCGCATTCCCCTATATTGGAGATATTCTAGTACAATGAATCTGAGGGGGTTTCTCAGTAGATAATGCTACCCTTACACGTTTCTTTGCCTTCCACTTCCTACTCCCATTTCTAATTCTAGCCTTAACAGTTATCCACCTATTATTCCTTCATGAAACAGGCTCTAATAACCCTCTAGGTATTAACTCCAATGCAGATAAAATTTCATTTCACCCATACTTCTCCTATAAAGACTTACTCGGTTTCTTCATTATAATTTTCTTCTTAGCCACATTAGCCCTATTCATGCCTAACCTATTAGGAGATGCTGAAAACTTTATCCCAGCAAATCCACTTGTTACCCCACCTCATATTAAACCCGAATGATACTTCTTATTCGCTTACGCAATCTTACGTTCAATTCCTAATAAACTAGGAGGAGTCCTAGCTCTCCTATTCTCTATTTTTATCCTCATATTAGTGCCTCTTCTACATACCTCTAAACAACGA
>LIGU007
CATATAGCCTTCTCCTCAGTAATTCATATTTGTCGTGACGTCAACTATGGATGACTTATTCGTAATATCCACGCTAACGGAGCCTCATTATTCTTCATCTGTGTCTTCCTCCATATTGCTCGAGGACTATACTACGGTTCCTACCTCTATAAAGAAACATGAAACATTGGCGTAATTCTCCTTTTCCTATTAATAGCAACAGCCTTTGTCGGCTATGTTTTACCATGAGGACAAATATCCTTCTGAGGGGCTACAGTTATCACAAATCTTCTATCCGCATTCCCCTATATTGGAGATATTCTAGTACAATGAATCTGAGGGGGTTTCTCAGTAGATAATGCTACCCTTACACGTTTCTTTGCCTTCCACTTCCTACTCCCATTTCTAATTCTAGCCTTAACAGTTATCCACCTATTATTCCTTCATGAAACAGGCTCTAATAACCCTCTAGGTATTAACTCCAATGCAGATAAAATTTCATTTCACCCATACTTCTCCTATAAAGACTTACTCGGTTTCTTCATTATAATTTTCTTCTTAGCCACATTAGCCCTATTCATGCCTAACCTATTAGGAGATGCTGAAAACTTTATCCCAGCAAATCCACTTGTTACCCCACCTCATATTAAACCCGAATGATACTTCTTATTCGCTTACGCAATCTTACGTTCAATTCCTAATAAACTAGGAGGAGTCCTAGCTCTCCTATTCTCTATTTTTATCCTCATATTAGTGCCTCTTCTACATACCTCTAAACAACGA
>LIGU009
CATATAGCCTTCTCCTCAGTAATTCATATTTGTCGTGACGTCAACTATGGATGACTTATTCGTAATATCCACGCTAACGGAGCCTCATTATTCTTCATCTGTGTCTTCCTCCATATTGCTCGAGGACTATACTACGGTTCCTACCTCTATAAAGAAACATGAAACATTGGCGTAATTCTCCTTTTCCTATTAATAGCAACAGCCTTTGTCGGCTATGTTTTACCATGAGGACAAATATCCTTCTGAGGGGCTACAGTTATCACAAATCTTCTATCCGCATTCCCCTATATTGGAGATATTCTAGTACAATGAATCTGAGGGGGTTTCTCAGTAGATAATGCTACCCTTACACGTTTCTTTGCCTTCCACTTCCTACTCCCATTTCTAATTCTAGCCTTAACAGTTATCCACCTATTATTCCTTCATGAAACAGGCTCTAATAACCCTCTAGGTATTAACTCCAATGCAGATAAAATTTCATTTCACCCATACTTCTCCTATAAAGACTTACTCGGTTTCTTCATTATAATTTTCTTCTTAGCCACATTAGCCCTATTCATGCCTAACCTATTAGGAGATGCTGAAAACTTTATCCCAGCAAACCCACTTGTTACCCCACCTCATATTAAACCCGAATGATACTTCTTATTCGCTTACGCAATCTTACGTTCAATTCCTAATAAACTAGGAGGAGTCCTAGCTCTCCTATTCTCTATTTTTATCCTCATATTAGTGCCTCTTCTACACACCTCTAAACAACGA
>LIGU010
CATATAGCCTTCTCCTCAGTAATTCATATTTGTCGTGACGTCAACTATGGATGACTTATTCGTAATATCCACGCTAACGGAGCCTCATTATTCTTCATCTGTGTCTTCCTCCATATTGCTCGAGGACTATACTACGGTTCCTACCTCTATAAAGAAACATGAAACATTGGCGTAATTCTCCTTTTCCTATTAATAGCAACAGCCTTTGTCGGCTATGTTTTACCATGAGGACAAATATCCTTCTGAGGGGCTACAGTTATCACAAATCTTCTATCCGCATTCCCCTATATTGGAGATATTCTAGTACAATGAATCTGAGGGGGTTTCTCAGTAGATAATGCTACCCTTACACGTTTCTTTGCCTTCCACTTCCTACTCCCATTTCTAATTCTAGCCTTAACAGTTATCCACCTATTATTCCTTCATGAAACAGGCTCTAATAACCCTCTAGGTATTAACTCCAATGCAGATAAAATTTCATTTCACCCATACTTCTCCTATAAAGACTTACTCGGTTTCTTCATTATAATTTTCTTCTTAGCCACATTAGCCCTATTCATGCCTAACCTATTAGGAGATGCTGAAAACTTTATCCCAGCAAACCCACTTGTTACCCCACCTCATATTAAACCCGAATGATACTTCTTATTCGCTTACGCAATCTTACGTTCAATTCCTAATAAACTAGGAGGAGTCCTAGCTCTCCTATTCTCTATTTTTATCCTCATATTAGTGCCTCTTCTACATACCTCTAAACAACGA
>LIGU011
CATATAGCCTTCTCCTCAGTAATTCATATTTGTCGTGACGTCAACTATGGATGACTTATTCGTAATATCCACGCTAACGGAGCCTCATTATTCTTCATCTGTGTCTTCCTCCATATTGCTCGAGGACTATACTACGGTTCCTACCTCTATAAAGAAACATGAAACATTGGCGTAATTCTCCTTTTCCTATTAATAGCAACAGCCTTTGTCGGCTATGTTTTACCATGAGGACAAATATCCTTCTGAGGGGCTACAGTTATCACAAATCTTCTATCCGCATTCCCCTATATTGGAGATATTCTAGTACAATGAATCTGAGGGGGTTTCTCAGTAGATAATGCTACCCTTACACGTTTCTTTGCCTTCCACTTCCTACTCCCATTTCTAATTCTAGCCTTAACAGTTATCCACCTATTATTCCTTCATGAAACAGGCTCTAATAACCCTCTAGGTATTAACTCCAATGCAGATAAAATTTCATTTCACCCATACTTCTCCTATAAAGACTTACTCGGTTTCTTCATTATAATTTTCTTCTTAGCCACATTAGCCCTATTCATGCCTAACCTATTAGGAGATGCTGAAAACTTTATCCCAGCAAACCCACTTGTTACCCCACCTCATATTAAACCCGAATGATACTTCTTATTCGCTTACGCAATCTTACGTTCAATTCCTAATAAACTAGGAGGAGTCCTAGCTCTCCTATTCTCTATTTTTATCCTCATATTAGTGCCTCTTCTACATACCTCTAAACAACGA
>LIGU012
CATATAGCCTTCTCCTCAGTAATTCATATTTGTCGTGACGTCAACTATGGATGACTTATTCGTAATATCCACGCTAACGGAGCCTCATTATTCTTCATCTGTGTCTTCCTCCATATTGCTCGAGGACTATACTACGGTTCCTACCTCTATAAAGAAACATGAAACATTGGCGTAATTCTCCTTTTCCTATTAATAGCAACAGCCTTTGTCGGCTATGTTTTACCATGAGGACAAATATCCTTCTGAGGGGCTACAGTTATCACAAATCTTCTATCCGCATTCCCCTATATTGGAGATATTCTAGTACAATGAATCTGAGGGGGTTTCTCAGTAGATAATGCTACCCTTACACGTTTCTTTGCCTTCCACTTCCTACTCCCATTTCTAATTCTAGCCTTAACAGTTATCCACCTATTATTCCTTCATGAAACAGGCTCTAATAACCCTCTAGGTATTAACTCCAATGCAGATAAAATTTCATTTCACCCATACTTCTCCTATAAAGACTTACTCGGTTTCTTCATTATAATTTTCTTCTTAGCCACATTAGCCCTATTCATGCCTAACCTATTAGGAGATGCTGAAAACTTTATCCCAGCAAATCCACTTGTTACCCCACCTCATATTAAACCCGAATGATACTTCTTATTCGCTTACGCAATCTTACGTTCAATTCCTAATAAACTAGGAGGAGTCCTAGCTCTCCTATTCTCTATTTTTATCCTCATATTAGTGCCTCTTCTACACACCTCTAAACAACGA
>LIGU013
CATATAGCCTTCTCCTCAGTAATTCATATTTGTCGTGACGTCAACTATGGATGACTTATTCGTAATATCCACGCTAACGGAGCCTCATTATTCTTCATCTGTGTCTTCCTCCATATTGCTCGAGGACTATACTACGGTTCCTACCTCTATAAAGAAACATGAAACATTGGCGTAATTCTCCTTTTCCTATTAATAGCAACAGCCTTTGTCGGCTATGTTTTACCATGAGGACAAATATCCTTCTGAGGGGCTACAGTTATCACAAATCTTCTATCCGCATTCCCCTATATTGGAGATATTCTAGTACAATGAATCTGAGGGGGTTTCTCAGTAGATAATGCTACCCTTACACGTTTCTTTGCCTTCCACTTCCTACTCCCATTTCTAATTCTAGCCTTAACAGTTATCCACCTATTATTCCTTCATGAAACAGGCTCTAATAACCCTCTAGGTATTAACTCCAATGCAGATAAAATTTCATTTCACCCATACTTCTCCTATAAAGACTTACTCGGTTTCTTCATTATAATTTTCTTCTTAGCCACATTAGCCCTATTCATGCCTAACCTATTAGGAGATGCTGAAAACTTTATCCCAGCAAATCCACTTGTTACCCCACCTCATATTAAACCCGAATGATACTTCTTATTCGCTTACGCAATCTTACGTTCAATTCCTAATAAACTAGGAGGAGTCCTAGCTCTCCTATTCTCTATTTTTATCCTCATATTAGTGCCTCTTCTACACACCTCTAAACAACGA
>LIGU014
CATATAGCCTTCTCCTCAGTAATTCATATTTGTCGTGACGTCAACTATGGATGACTTATTCGTAATATCCACGCTAACGGAGCCTCATTATTCTTCATCTGTGTCTTCCTCCATATTGCTCGAGGACTATACTACGGTTCCTACCTCTATAAAGAAACATGAAACATTGGCGTAATTCTCCTTTTCCTATTAATAGCAACAGCCTTTGTCGGCTATGTTTTACCATGAGGACAAATATCCTTCTGAGGGGCTACAGTTATCACAAATCTTCTATCCGCATTCCCCTATATTGGAGATATTCTAGTACAATGAATCTGAGGGGGTTTCTCAGTAGATAATGCTACCCTTACACGTTTCTTTGCCTTCCACTTCCTACTCCCATTTCTAATTCTAGCCTTAACAGTTATCCACCTATTATTCCTTCATGAAACAGGCTCTAATAACCCTCTAGGTATTAACTCCAATGCAGATAAAATTTCATTTCACCCATACTTCTCCTATAAAGACTTACTCGGTTTCTTCATTATAATTTTCTTCTTAGCCACATTAGCCCTATTCATGCCTAACCTATTAGGAGATGCTGAAAACTTTATCCCAGCAAATCCACTTGTTACCCCACCTCATATTAAACCCGAATGATACTTCTTATTCGCTTACGCAATCTTACGTTCAATTCCTAATAAACTAGGAGGAGTCCTAGCTCTCCTATTCTCTATTTTTATCCTCATATTAGTGCCTCTTCTACATACCTCTAAACAACGA
>LIGU015
CATATAGCCTTCTCCTCAGTAATTCATATTTGTCGTGACGTCAACTATGGATGACTTATTCGTAATATCCACGCTAACGGAGCCTCATTATTCTTCATCTGTGTCTTCCTCCATATTGCTCGAGGACTATACTACGGTTCCTACCTCTATAAAGAAACATGAAACATTGGCGTAATTCTCCTTTTCCTATTAATAGCAACAGCCTTTGTCGGCTATGTTTTACCATGAGGACAAATATCCTTCTGAGGGGCTACAGTTATCACAAATCTTCTATCCGCATTCCCCTATATTGGAGATATTCTAGTACAATGAATCTGAGGGGGTTTCTCAGTAGATAATGCTACCCTTACACGTTTCTTTGCCTTCCACTTCCTACTCCCATTTCTAATTCTAGCCTTAACAGTTATCCACCTATTATTCCTTCATGAAACAGGCTCTAATAACCCTCTAGGTATTAACTCCAATGCAGATAAAATTTCATTTCACCCATACTTCTCCTATAAAGACTTACTCGGTTTCTTCATTATAATTTTCTTCTTAGCCACATTAGCCCTATTCATGCCTAACCTATTAGGAGATGCTGAAAACTTTATCCCAGCAAACCCACTTGTTACCCCACCTCATATTAAACCCGAATGATACTTCTTATTCGCTTACGCAATCTTACGTTCAATTCCTAATAAACTAGGAGGAGTCCTAGCTCTCCTATTCTCTATTTTTATCCTCATATTAGTGCCTCTTCTACACACCTCTAAACAACGA
>LIGU016
CATATAGCCTTCTCCTCAGTAATTCATATTTGTCGTGACGTCAATTATGGATGACTTATTCGTAATATCCACGCTAACGGAGCCTCATTATTCTTCATCTGTGTCTTCCTCCATATTGCTCGAGGACTATACTACGGTTCCTACCTCTATAAAGAAACATGAAACATTGGCGTAATTCTCCTTTTCCTATTAATAGCAACAGCCTTTGTCGGCTATGTTTTACCATGAGGACAAATATCCTTCTGAGGGGCTACAGTTATCACAAATCTTCTATCCGCATTCCCCTATATTGGAGATATTCTAGTACAATGAATCTGAGGGGGTTTCTCAGTAGATAATGCTACCCTTACACGTTTCTTTGCCTTCCACTTCCTACTCCCATTTCTAATTCTAGCCTTAACAGTTATCCACCTATTATTCCTTCATGAAACAGGCTCTAATAACCCTCTAGGTATTAACTCCAATGCAGATAAAATTTCATTTCACCCATACTTCTCCTATAAAGACTTACTCGGTTTCTTCATTATAATTTTCTTCTTAGCCACATTAGCCCTATTCATGCCTAACCTATTAGGAGATGCTGAAAACTTTATCCCAGCAAACCCACTTGTTACCCCACCTCATATTAAACCCGAATGATACTTCTTATTCGCTTACGCAATCTTACGTTCAATTCCTAATAAACTAGGAGGAGTCCTAGCTCTCCTATTCTCTATTTTTATCCTCATATTAGTGCCTCTTCTACACACCTCTAAACAACGA
>LIGU017
CATATAGCCTTCTCCTCAGTAATTCATATTTGTCGTGACGTCAACTATGGATGACTTATTCGTAATATCCACGCTAACGGAGCCTCATTATTCTTCATCTGTGTCTTCCTCCATATTGCTCGAGGACTATACTACGGTTCCTACCTCTATAAAGAAACATGAAACATTGGCGTAATTCTCCTTTTCCTATTAATAGCAACAGCCTTTGTCGGCTATGTTTTACCATGAGGACAAATATCCTTCTGAGGGGCTACAGTTATCACAAATCTTCTATCCGCATTCCCCTATATTGGAGATATTCTAGTACAATGAATCTGAGGGGGTTTCTCAGTAGATAATGCTACCCTTACACGTTTCTTTGCCTTCCACTTCCTACTCCCATTTCTAATTCTAGCCTTAACAGTTATCCACCTATTATTCCTTCATGAAACAGGCTCTAATAACCCTCTAGGTATTAACTCCAATGCAGATAAAATTTCATTTCACCCATACTTCTCCTATAAAGACTTACTCGGTTTCTTCATTATAATTTTCTTCTTAGCCACATTAGCCCTATTCATGCCTAACCTATTAGGAGATGCTGAAAACTTTATCCCAGCAAATCCACTTGTTACCCCACCTCATATTAAACCCGAATGATACTTCTTATTCGCTTACGCAATCTTACGTTCAATTCCTAATAAACTAGGAGGAGTCCTAGCTCTCCTATTCTCTATTTTTATCCTCATATTAGTGCCTCTTCTACACACCTCTAAACAACGA
>LIGU018
CATATAGCCTTCTCCTCAGTAATTCATATTTGTCGTGACGTCAACTATGGATGACTTATTCGTAATATCCACGCTAACGGAGCCTCATTATTCTTCATCTGTGTCTTCCTCCATATTGCTCGAGGACTATACTACGGTTCCTACCTCTATAAAGAAACATGAAACATTGGCGTAATTCTCCTTTTCCTATTAATAGCAACAGCCTTTGTCGGCTATGTTTTACCATGAGGACAAATATCCTTCTGAGGGGCTACAGTTATCACAAATCTTCTATCCGCATTCCCCTATATTGGAGATATTCTAGTACAATGAATCTGAGGGGGTTTCTCAGTAGATAATGCTACCCTTACACGTTTCTTTGCCTTCCACTTCCTACTCCCATTTCTAATTCTAGCCTTAACAGTTATCCACCTATTATTCCTTCATGAAACAGGCTCTAATAACCCTCTAGGTATTAACTCCAATGCAGATAAAATTTCATTTCACCCATACTTCTCCTATAAAGACTTACTCGGTTTCTTCATTATAATTTTCTTCTTAGCCACATTAGCCCTATTCATGCCTAACCTATTAGGAGATGCTGAAAACTTTATCCCAGCAAACCCACTTGTTACCCCACCTCATATTAAACCCGAATGATACTTCTTATTCGCTTACGCAATCTTACGTTCAATTCCTAATAAACTAGGAGGAGTCCTAGCTCTCCTATTCTCTATTTTTATCCTCATATTAGTGCCTCTTCTACATACCTCTAAACAACGA
>LIGU019
CATATAGCCTTCTCCTCAGTAATTCATATTTGTCGTGACGTCAACTATGGATGACTTATTCGTAATATCCACGCTAACGGAGCCTCATTATTCTTCATCTGTGTCTTCCTCCATATTGCTCGAGGACTATACTACGGTTCCTACCTCTATAAAGAAACATGAAACATTGGCGTAATTCTCCTTTTCCTATTAATAGCAACAGCCTTTGTCGGCTATGTTTTACCATGAGGACAAATATCCTTCTGAGGGGCTACAGTTATCACAAATCTTCTATCCGCATTCCCCTATATTGGAGATATTCTAGTACAATGAATCTGAGGGGGTTTCTCAGTAGATAATGCTACCCTTACACGTTTCTTTGCCTTCCACTTCCTACTCCCATTTCTAATTCTAGCCTTAACAGTTATCCACCTATTATTCCTTCATGAAACAGGCTCTAATAACCCTCTAGGTATTAACTCCAATGCAGATAAAATTTCATTTCACCCATACTTCTCCTATAAAGACTTACTCGGTTTCTTCATTATAATTTTCTTCTTAGCCACATTAGCCCTATTCATGCCTAACCTATTAGGAGATGCTGAAAACTTTATCCCAGCAAACCCACTTGTTACCCCACCTCATATTAAACCCGAATGATACTTCTTATTCGCTTACGCAATCTTACGTTCAATTCCTAATAAACTAGGAGGAGTCCTAGCTCTCCTATTCTCTATTTTTATCCTCATATTAGTGCCTCTTCTACACACCTCTAAACAACGA
>LIGU020
CATATAGCCTTCTCCTCAGTAATTCATATTTGTCGTGACGTCAACTATGGATGACTTATTCGTAATATCCACGCTAACGGAGCCTCATTATTCTTCATCTGTGTCTTCCTCCATATTGCTCGAGGACTATACTACGGTTCCTACCTCTATAAAGAAACATGAAACATTGGCGTAATTCTCCTTTTCCTATTAATAGCAACAGCCTTTGTCGGCTATGTTTTACCATGAGGACAAATATCCTTCTGAGGGGCTACAGTTATCACAAATCTTCTATCCGCATTCCCCTATATTGGAGATATTCTAGTACAATGAATCTGAGGGGGTTTCTCAGTAGATAATGCTACCCTTACACGTTTCTTTGCCTTCCACTTCCTACTCCCATTTCTAATTCTAGCCTTAACAGTTATCCACCTATTATTCCTTCATGAAACAGGCTCTAATAACCCTCTAGGTATTAACTCCAATGCAGATAAAATTTCATTTCACCCATACTTCTCCTATAAAGACTTACTCGGTTTCTTCATTATAATTTTCTTCTTAGCCACATTAGCCCTATTCATGCCTAACCTATTAGGAGATGCTGAAAACTTTATCCCAGCAAACCCACTTGTTACCCCACCTCATATTAAACCCGAATGATACTTCTTATTCGCTTACGCAATCTTACGTTCAATTCCTAATAAACTAGGAGGAGTCCTAGCTCTCCTATTCTCTATTTTTATCCTCATATTAGTGCCTCTTCTACACACCTCTAAACAACGA
>LIGU021
CATATAGCCTTCTCCTCAGTAATTCATATTTGTCGTGACGTCAACTATGGATGACTTATTCGTAATATCCACGCTAACGGAGCCTCATTATTCTTCATCTGTGTCTTCCTCCATATTGCTCGAGGACTATACTACGGTTCCTACCTCTATAAAGAAACATGAAACATTGGCGTAATTCTCCTTTTCCTATTAATAGCAACAGCCTTTGTCGGCTATGTTTTACCATGAGGACAAATATCCTTCTGAGGGGCTACAGTTATCACAAATCTTCTATCCGCATTCCCCTATATTGGAGATATTCTAGTACAATGAATCTGAGGGGGTTTCTCAGTAGATAATGCTACCCTTACACGTTTCTTTGCCTTCCACTTCCTACTCCCATTTCTAATTCTAGCCTTAACAGTTATCCACCTATTATTCCTTCATGAAACAGGCTCTAATAACCCTCTAGGTATTAACTCCAATGCAGATAAAATTTCATTTCACCCATACTTCTCCTATAAAGACTTACTCGGTTTCTTCATTATAATTTTCTTCTTAGCCACATTAGCCCTATTCATGCCTAACCTATTAGGAGATGCTGAAAACTTTATCCCAGCAAATCCACTTGTTACCCCACCTCATATTAAACCCGAATGATACTTCTTATTCGCTTACGCAATCTTACGTTCAATTCCTAATAAACTAGGAGGAGTCCTAGCTCTCCTATTCTCTATTTTTATCCTCATATTAGTGCCTCTTCTACACACCTCTAAACAACGA
>LIGU022
CATATAGCCTTCTCCTCAGTAATTCATATTTGTCGTGACGTCAACTATGGATGACTTATTCGTAATATCCACGCTAACGGAGCCTCATTATTCTTCATCTGTGTCTTCCTCCATATTGCTCGAGGACTATACTACGGTTCCTACCTCTATAAAGAAACATGAAACATTGGCGTAATTCTCCTTTTCCTATTAATAGCAACAGCCTTTGTCGGCTATGTTTTACCATGAGGACAAATATCCTTCTGAGGGGCTACAGTTATCACAAATCTTCTATCCGCATTCCCCTATATTGGAGATATTCTAGTACAATGAATCTGAGGGGGTTTCTCAGTAGATAATGCTACCCTTACACGTTTCTTTGCCTTCCACTTCCTACTCCCATTTCTAATTCTAGCCTTAACAGTTATCCACCTATTATTCCTTCATGAAACAGGCTCTAATAACCCTCTAGGTATTAACTCCAATGCAGATAAAATTTCATTTCACCCATACTTCTCCTATAAAGACTTACTCGGTTTCTTCATTATAATTTTCTTCTTAGCCACATTAGCCCTATTCATGCCTAACCTATTAGGAGATGCTGAAAACTTTATCCCAGCAAACCCACTTGTTACCCCACCTCATATTAAACCCGAATGATACTTCTTATTCGCTTACGCAATCTTACGTTCAATTCCTAATAAACTAGGAGGAGTCCTAGCTCTCCTATTCTCTATTTTTATCCTCATATTAGTGCCTCTTCTACACACCTCTAAACAACGA
>LIGU023
CATATAGCCTTCTCCTCAGTAATTCATATTTGTCGTGACGTCAACTATGGATGACTTATTCGTAATATCCACGCTAACGGAGCCTCATTATTCTTCATCTGTGTCTTCCTCCATATTGCTCGAGGACTATACTACGGTTCCTACCTCTATAAAGAAACATGAAACATTGGCGTAATTCTCCTTTTCCTATTAATAGCAACAGCCTTTGTCGGCTATGTTTTACCATGAGGACAAATATCCTTCTGAGGGGCTACAGTTATCACAAATCTTCTATCCGCATTCCCCTATATTGGAGATATTCTAGTACAATGAATCTGAGGGGGTTTCTCAGTAGATAATGCTACCCTTACACGTTTCTTTGCCTTCCACTTCCTACTCCCATTTCTAATTCTAGCCTTAACAGTTATCCACCTATTATTCCTTCATGAAACAGGCTCTAATAACCCTCTAGGTATTAACTCCAATGCAGATAAAATTTCATTTCACCCATACTTCTCCTATAAAGACTTACTCGGTTTCTTCATTATAATTTTCTTCTTAGCCACATTAGCCCTATTCATGCCTAACCTATTAGGAGATGCTGAAAACTTTATCCCAGCAAACCCACTTGTTACCCCACCTCATATTAAACCCGAATGATACTTCTTATTCGCTTACGCAATCTTACGTTCAATTCCTAATAAACTAGGAGGAGTCCTAGCTCTCCTATTCTCTATTTTTATCCTCATATTAGTGCCTCTTCTACACACCTCTAAACAACGA
>LIGU024
CATATAGCCTTCTCCTCAGTAATTCATATTTGTCGTGACGTCAACTATGGATGACTTATTCGTAATATCCACGCTAACGGAGCCTCATTATTCTTCATCTGTGTCTTCCTCCATATTGCTCGAGGACTATACTACGGTTCCTACCTCTATAAAGAAACATGAAACATTGGCGTAATTCTCCTTTTCCTATTAATAGCAACAGCCTTTGTCGGCTATGTTTTACCATGAGGACAAATATCCTTCTGAGGGGCTACAGTTATCACAAATCTTCTATCCGCATTCCCCTATATTGGAGATATTCTAGTACAATGAATCTGAGGGGGTTTCTCAGTAGATAATGCTACCCTTACACGTTTCTTTGCCTTCCACTTCCTACTCCCATTTCTAATTCTAGCCTTAACAGTTATCCACCTATTATTCCTTCATGAAACAGGCTCTAATAACCCTCTAGGTATTAACTCCAATGCAGATAAAATTTCATTTCACCCATACTTCTCCTATAAAGACTTACTCGGTTTCTTCATTATAATTTTCTTCTTAGCCACATTAGCCCTATTCATGCCTAACCTATTAGGAGATGCTGAAAACTTTATCCCAGCAAATCCACTTGTTACCCCACCTCATATTAAACCCGAATGATACTTCTTATTCGCTTACGCAATCTTACGTTCAATTCCTAATAAACTAGGAGGAGTCCTAGCTCTCCTATTCTCTATTTTTATCCTCATATTAGTGCCTCTTCTACACACCTCTAAACAACGA
>LIGU025
CATATAGCCTTCTCCTCAGTAATTCATATTTGTCGTGACGTCAACTATGGATGACTTATTCGTAATATCCACGCTAACGGAGCCTCATTATTCTTCATCTGTGTCTTCCTCCATATTGCTCGAGGACTATACTACGGTTCCTACCTCTATAAAGAAACATGAAACATTGGCGTAATTCTCCTTTTCCTATTAATAGCAACAGCCTTTGTCGGCTATGTTTTACCATGAGGACAAATATCCTTCTGAGGGGCTACAGTTATCACAAATCTTCTATCCGCATTCCCCTATATTGGAGATATTCTAGTACAATGAATCTGAGGGGGTTTCTCAGTAGATAATGCTACCCTTACACGTTTCTTTGCCTTCCACTTCCTACTCCCATTTCTAATTCTAGCCTTAACAGTTATCCACCTATTATTCCTTCATGAAACAGGCTCTAATAACCCTCTAGGTATTAACTCCAATGCAGATAAAATTTCATTTCACCCATACTTCTCCTATAAAGACTTACTCGGTTTCTTCATTATAATTTTCTTCTTAGCCACATTAGCCCTATTCATGCCTAACCTATTAGGAGATGCTGAAAACTTTATCCCAGCAAATCCACTTGTTACCCCACCTCATATTAAACCCGAATGATACTTCTTATTCGCTTACGCAATCTTACGTTCAATTCCTAATAAACTAGGAGGAGTCCTAGCTCTCCTATTCTCTATTTTTATCCTCATATTAGTGCCTCTTCTACACACCTCTAAACAACGA
>LIGU026
CATATAGCCTTCTCCTCAGTAATTCATATTTGTCGTGACGTCAACTATGGATGACTTATTCGTAATATCCACGCTAACGGAGCCTCATTATTCTTCATCTGTGTCTTCCTCCATATTGCTCGAGGACTATACTACGGTTCCTACCTCTATAAAGAAACATGAAACATTGGCGTAATTCTCCTTTTCCTATTAATAGCAACAGCCTTTGTCGGCTATGTTTTACCATGAGGACAAATATCCTTCTGAGGGGCTACAGTTATCACAAATCTTCTATCCGCATTCCCCTATATTGGAGATATTCTAGTACAATGAATCTGAGGGGGTTTCTCAGTAGATAATGCTACCCTTACACGTTTCTTTGCCTTCCACTTCCTACTCCCATTTCTAATTCTAGCCTTAACAGTTATCCACCTATTATTCCTTCATGAAACAGGCTCTAATAACCCTCTAGGTATTAACTCCAATGCAGATAAAATTTCATTTCACCCATACTTCTCCTATAAAGACTTACTCGGTTTCTTCATTATAATTTTCTTCTTAGCCACATTAGCCCTATTCATGCCTAACCTATTAGGAGATGCTGAAAACTTTATCCCAGCAAATCCACTTGTTACCCCACCTCATATTAAACCCGAATGATACTTCTTATTCGCTTACGCAATCTTACGTTCAATTCCTAATAAACTAGGAGGAGTCCTAGCTCTCCTATTCTCTATTTTTATCCTCATATTAGTGCCTCTTCTACATACCTCTAAACAACGA
>LIGU027
CATATAGCCTTCTCCTCAGTAATTCATATTTGTCGTGACGTCAACTATGGATGACTTATTCGTAATATCCACGCTAACGGAGCCTCATTATTCTTCATCTGTGTCTTCCTCCATATTGCTCGAGGACTATACTACGGTTCCTACCTCTATAAAGAAACATGAAACATTGGCGTAATTCTCCTTTTCCTATTAATAGCAACAGCCTTTGTCGGCTATGTTTTACCATGAGGACAAATATCCTTCTGAGGGGCTACAGTTATCACAAATCTTCTATCCGCATTCCCCTATATTGGAGATATTCTAGTACAATGAATCTGAGGGGGTTTCTCAGTAGATAATGCTACCCTTACACGTTTCTTTGCCTTCCACTTCCTACTCCCATTTCTAATTCTAGCCTTAACAGTTATCCACCTATTATTCCTTCATGAAACAGGCTCTAATAACCCTCTAGGTATTAACTCCAATGCAGATAAAATTTCATTTCACCCATACTTCTCCTATAAAGACTTACTCGGTTTCTTCATTATAATTTTCTTCTTAGCCACATTAGCCCTATTCATGCCTAACCTATTAGGAGATGCTGAAAACTTTATCCCAGCAAACCCACTTGTTACCCCACCTCATATTAAACCCGAATGATACTTCTTATTCGCTTACGCAATCTTACGTTCAATTCCTAATAAACTAGGAGGAGTCCTAGCTCTCCTATTCTCTATTTTTATCCTCATATTAGTGCCTCTTCTACATACCTCTAAACAACGA
>LIGU029
CATATAGCCTTCTCCTCAGTAATTCATATTTGTCGTGACGTCAACTATGGATGACTTATTCGTAATATCCACGCTAACGGAGCCTCATTATTCTTCATCTGTGTCTTCCTCCATATTGCTCGAGGACTATACTACGGTTCCTACCTCTATAAAGAAACATGAAACATTGGCGTAATTCTCCTTTTCCTATTAATAGCAACAGCCTTTGTCGGCTATGTTTTACCATGAGGACAAATATCCTTCTGAGGGGCTACAGTTATCACAAATCTTCTATCCGCATTCCCCTATATTGGAGATATTCTAGTACAATGAATCTGAGGGGGTTTCTCAGTAGATAATGCTACCCTTACACGTTTCTTTGCCTTCCACTTCCTACTCCCATTTCTAATTCTAGCCTTAACAGTTATCCACCTATTATTCCTTCATGAAACAGGCTCTAATAACCCTCTAGGTATTAACTCCAATGCAGATAAAATTTCATTTCACCCATACTTCTCCTATAAAGACTTACTCGGTTTCTTCATTATAATTTTCTTCTTAGCCACATTAGCCCTATTCATGCCTAACCTATTAGGAGATGCTGAAAACTTTATCCCAGCAAACCCACTTGTTACCCCACCTCATATTAAACCCGAATGATACTTCTTATTCGCTTACGCAATCTTACGTTCAATTCCTAATAAACTAGGAGGAGTCCTAGCTCTCCTATTCTCTATTTTTATCCTCATATTAGTGCCTCTTCTACACACCTCTAAACAACGA
>LIGU030
CATATAGCCTTCTCCTCAGTAATTCATATTTGTCGTGACGTCAACTATGGATGACTTATTCGTAATATCCACGCTAACGGAGCCTCATTATTCTTCATCTGTGTCTTCCTCCATATTGCTCGAGGACTATACTACGGTTCCTACCTCTATAAAGAAACATGAAACATTGGCGTAATTCTCCTTTTCCTATTAATAGCAACAGCCTTTGTCGGCTATGTTTTACCATGAGGACAAATATCCTTCTGAGGGGCTACAGTTATCACAAATCTTCTATCCGCATTCCCCTATATTGGAGATATTCTAGTACAATGAATCTGAGGGGGTTTCTCAGTAGATAATGCTACCCTTACACGTTTCTTTGCCTTCCACTTCCTACTCCCATTTCTAATTCTAGCCTTAACAGTTATCCACCTATTATTCCTTCATGAAACAGGCTCTAATAACCCTCTAGGTATTAACTCCAATGCAGATAAAATTTCATTTCACCCATACTTCTCCTATAAAGACTTACTCGGTTTCTTCATTATAATTTTCTTCTTAGCCACATTAGCCCTATTCATGCCTAACCTATTAGGAGATGCTGAAAACTTTATCCCAGCAAATCCACTTGTTACCCCACCTCATATTAAACCCGAATGATACTTCTTATTCGCTTACGCAATCTTACGTTCAATTCCTAATAAACTAGGAGGAGTCCTAGCTCTCCTATTCTCTATTTTTATCCTCATATTAGTGCCTCTTCTACATACCTCTAAACAACGA
>LIGU031
CATATAGCCTTCTCCTCAGTAATTCATATTTGTCGTGACGTCAACTATGGATGACTTATTCGTAATATCCACGCTAACGGAGCCTCATTATTCTTCATCTGTGTCTTCCTCCATATTGCTCGAGGACTATACTACGGTTCCTACCTCTATAAAGAAACATGAAACATTGGCGTAATTCTCCTTTTCCTATTAATAGCAACAGCCTTTGTCGGCTATGTTTTACCATGAGGACAAATATCCTTCTGAGGGGCTACAGTTATCACAAATCTTCTATCCGCATTCCCCTATATTGGAGATATTCTAGTACAATGAATCTGAGGGGGTTTCTCAGTAGATAATGCTACCCTTACACGTTTCTTTGCCTTCCACTTCCTACTCCCATTTCTAATTCTAGCCTTAACAGTTATCCACCTATTATTCCTTCATGAAACAGGCTCTAATAACCCTCTAGGTATTAACTCCAATGCAGATAAAATTTCATTTCACCCATACTTCTCCTATAAAGACTTACTCGGTTTCTTCATTATAATTTTCTTCTTAGCCACATTAGCCCTATTCATGCCTAACCTATTAGGAGATGCTGAAAACTTTATCCCAGCAAATCCACTTGTTACCCCACCTCATATTAAACCCGAATGATACTTCTTATTCGCTTACGCAATCTTACGTTCAATTCCTAATAAACTAGGAGGAGTCCTAGCTCTCCTATTCTCTATTTTTATCCTCATATTAGTGCCTCTTCTACATACCTCTAAACAACGA
>LIGU032
CATATAGCCTTCTCCTCAGTAATTCATATTTGTCGTGACGTCAACTATGGATGACTTATTCGTAATATCCACGCTAACGGAGCCTCATTATTCTTCATCTGTGTCTTCCTCCATATTGCTCGAGGACTATACTACGGTTCCTACCTCTATAAAGAAACATGAAACATTGGCGTAATTCTCCTTTTCCTATTAATAGCAACAGCCTTTGTCGGCTATGTTTTACCATGAGGACAAATATCCTTCTGAGGGGCTACAGTTATCACAAATCTTCTATCCGCATTCCCCTATATTGGAGATATTCTAGTACAATGAATCTGAGGGGGTTTCTCAGTAGATAATGCTACCCTTACACGTTTCTTTGCCTTCCATTTCCTACTCCCATTTCTAATTCTAGCCTTAACAGTTATCCACCTATTATTCCTTCATGAAACAGGCTCTAATAACCCTCTAGGTATTAACTCCAATGCAGATAAAATTTCATTTCACCCATACTTCTCCTATAAAGACTTACTCGGTTTCTTCATTATAATTTTCTTCTTAGCCACATTAGCCCTATTCATGCCTAACCTATTAGGAGATGCTGAAAACTTTATCCCAGCAAACCCACTTGTTACCCCACCTCATATTAAACCCGAATGATACTTCTTATTCGCTTACGCAATCTTACGTTCAATTCCTAATAAACTAGGAGGAGTCCTAGCTCTCCTATTCTCTATTTTTATCCTCATATTAGTGCCTCTTCTACATACCTCTAAACAACGA
>LIGU033
CATATAGCCTTCTCCTCAGTAATTCATATTTGTCGTGACGTCAACTATGGATGACTTATTCGTAATATCCACGCTAACGGAGCCTCATTATTCTTCATCTGTGTCTTCCTCCATATTGCTCGAGGACTATACTACGGTTCCTACCTCTATAAAGAAACATGAAACATTGGCGTAATTCTCCTTTTCCTATTAATAGCAACAGCCTTTGTCGGCTATGTTTTACCATGAGGACAAATATCCTTCTGAGGGGCTACAGTTATCACAAATCTTCTATCCGCATTCCCCTATATTGGAGATATTCTAGTACAATGAATCTGAGGGGGTTTCTCAGTAGATAATGCTACCCTTACACGTTTCTTTGCCTTCCACTTCCTACTCCCATTTCTAATTCTAGCCTTAACAGTTATCCACCTATTATTCCTTCATGAAACAGGCTCTAATAACCCTCTAGGTATTAACTCCAATGCAGATAAAATTTCATTTCACCCATACTTCTCCTATAAAGACTTACTCGGTTTCTTCATTATAATTTTCTTCTTAGCCACATTAGCCCTATTCATGCCTAACCTATTAGGAGATGCTGAAAACTTTATCCCAGCAAATCCACTTGTTACCCCACCTCATATTAAACCCGAATGATACTTCTTATTCGCTTACGCAATCTTACGTTCAATTCCTAATAAACTAGGAGGAGTCCTAGCTCTCCTATTCTCTATTTTTATCCTCATATTAGTGCCTCTTCTACATACCTCTAAACAACGA
>LIGU034
CATATAGCCTTCTCCTCAGTAATTCATATTTGTCGTGACGTCAACTATGGATGACTTATTCGTAATATCCACGCTAACGGAGCCTCATTATTCTTCATCTGTGTCTTCCTCCATATTGCTCGAGGACTATACTACGGTTCCTACCTCTATAAAGAAACATGAAACATTGGCGTAATTCTCCTTTTCCTATTAATAGCAACAGCCTTTGTCGGCTATGTTTTACCATGAGGACAAATATCCTTCTGAGGGGCTACAGTTATCACAAATCTTCTATCCGCATTCCCCTATATTGGAGATATTCTAGTACAATGAATCTGAGGGGGTTTCTCAGTAGATAATGCTACCCTTACACGTTTCTTTGCCTTCCACTTCCTACTCCCATTTCTAATTCTAGCCTTAACAGTTATCCACCTATTATTCCTTCATGAAACAGGCTCTAATAACCCTCTAGGTATTAACTCCAATGCAGATAAAATTTCATTTCACCCATACTTCTCCTATAAAGACTTACTCGGTTTCTTCATTATAATTTTCTTCTTAGCCACATTAGCCCTATTCATGCCTAACCTATTAGGAGATGCTGAAAACTTTATCCCAGCAAACCCACTTGTTACCCCACCTCATATTAAACCCGAATGATACTTCTTATTCGCTTACGCAATCTTACGTTCAATTCCTAATAAACTAGGAGGAGTCCTAGCTCTCCTATTCTCTATTTTTATCCTCATATTAGTGCCTCTTCTACACACCTCTAAACAACGA
>LIGU035
CATATAGCCTTCTCCTCAGTAATTCATATTTGTCGTGACGTCAACTATGGATGACTTATTCGTAATATCCACGCTAACGGAGCTTCATTATTCTTCATCTGTGTCTTCCTCCATATTGCTCGAGGACTATACTACGGTTCCTACCTCTATAAAGAAACATGAAACATTGGCGTAATTCTCCTTTTCCTATTAATAGCAACAGCCTTTGTCGGCTATGTTTTACCATGAGGACAAATATCCTTCTGAGGGGCTACAGTTATCACAAATCTTCTATCCGCATTCCCCTATATTGGAGATATTCTAGTACAATGAATCTGAGGGGGTTTCTCAGTAGATAATGCTACCCTTACACGTTTCTTTGCCTTCCACTTCCTACTCCCATTTCTAATTCTAGCCTTAACAGTTATCCACCTATTATTCCTTCATGAAACAGGCTCTAATAACCCTCTAGGTATTAACTCCAATGCAGATAAAATTTCATTTCACCCATACTTCTCCTATAAAGACTTACTCGGTTTCTTCATTATAATTTTCTTCTTAGCCACATTAGCCCTATTCATGCCTAACCTATTAGGAGATGCTGAAAACTTTATCCCAGCAAACCCACTTGTTACCCCACCTCATATTAAACCCGAATGATACTTCTTATTCGCTTACGCAATCTTACGTTCAATTCCTAATAAACTAGGAGGAGTCCTAGCTCTCCTATTCTCTATTTTTATCCTCATATTAGTGCCTCTTCTACATACCTCTAAACAACGA
>LIGU036
CATATAGCCTTCTCCTCAGTAATTCATATTTGTCGTGACGTCAACTATGGATGACTTATTCGTAATATCCACGCTAACGGAGCCTCATTATTCTTCATCTGTGTCTTCCTCCATATTGCTCGAGGACTATACTACGGTTCCTACCTCTATAAAGAAACATGAAACATTGGCGTAATTCTCCTTTTCCTATTAATAGCAACAGCCTTTGTCGGCTATGTTTTACCATGAGGACAAATATCCTTCTGAGGGGCTACAGTTATCACAAATCTTCTATCCGCATTCCCCTATATTGGAGATATTCTAGTACAATGAATCTGAGGGGGTTTCTCAGTAGATAATGCTACCCTTACACGTTTCTTTGCCTTCCACTTCCTACTCCCATTTCTAATTCTAGCCTTAACAGTTATCCACCTATTATTCCTTCATGAAACAGGCTCTAATAACCCTCTAGGTATTAACTCCAATGCAGATAAAATTTCATTTCACCCATACTTCTCCTATAAAGACTTACTCGGTTTCTTCATTATAATTTTCTTCTTAGCCACATTAGCCCTATTCATGCCTAACCTATTAGGAGATGCTGAAAACTTTATCCCAGCAAACCCACTTGTTACCCCACCTCATATTAAACCCGAATGATACTTCTTATTCGCTTACGCAATCTTACGTTCAATTCCTAATAAACTAGGAGGAGTCCTAGCTCTCCTATTCTCTATTTTTATCCTCATATTAGTGCCTCTTCTACATACCTCTAAACAACGA
>LIGU037
CATATAGCCTTCTCCTCAGTAATTCATATTTGTCGTGACGTCAACTATGGATGACTTATTCGTAATATCCACGCTAACGGAGCCTCATTATTCTTCATCTGTGTCTTCCTCCATATTGCTCGAGGACTATACTACGGTTCCTACCTCTATAAAGAAACATGAAACATTGGCGTAATTCTCCTTTTCCTATTAATAGCAACAGCCTTTGTCGGCTATGTTTTACCATGAGGACAAATATCCTTCTGAGGGGCTACAGTTATCACAAATCTTCTATCCGCATTCCCCTATATTGGAGATATTCTAGTACAATGAATCTGAGGGGGTTTCTCAGTAGATAATGCTACCCTTACACGTTTCTTTGCCTTCCACTTCCTACTCCCATTTCTAATTCTAGCCTTAACAGTTATCCACCTATTATTCCTTCATGAAACAGGCTCTAATAACCCTCTAGGTATTAACTCCAATGCAGATAAAATTTCATTTCACCCATACTTCTCCTATAAAGACTTACTCGGTTTCTTCATTATAATTTTCTTCTTAGCCACATTAGCCCTATTCATGCCTAACCTATTAGGAGATGCTGAAAACTTTATCCCAGCAAATCCACTTGTTACCCCACCTCATATTAAACCCGAATGATACTTCTTATTCGCTTACGCAATCTTACGTTCAATTCCTAATAAACTAGGAGGAGTCCTAGCTCTCCTATTCTCTATTTTTATCCTCATATTAGTGCCTCTTCTACACACCTCTAAACAACGA
>LIGU038
CATATAGCCTTCTCCTCAGTAATTCATATTTGTCGTGACGTCAACTATGGATGACTTATTCGTAATATCCACGCTAACGGAGCCTCATTATTCTTCATCTGTGTCTTCCTCCATATTGCTCGAGGACTATACTACGGTTCCTACCTCTATAAAGAAACATGAAACATTGGCGTAATTCTCCTTTTCCTATTAATAGCAACAGCCTTTGTCGGCTATGTTTTACCATGAGGACAAATATCCTTCTGAGGGGCTACAGTTATCACAAATCTTCTATCCGCATTCCCCTATATTGGAGATATTCTAGTACAATGAATCTGAGGGGGTTTCTCAGTAGATAATGCTACCCTTACACGTTTCTTTGCCTTCCACTTCCTACTCCCATTTCTAATTCTAGCCTTAACAGTTATCCACCTATTATTCCTTCATGAAACAGGCTCTAATAACCCTCTAGGTATTAACTCCAATGCAGATAAAATTTCATTTCACCCATACTTCTCCTATAAAGACTTACTCGGTTTCTTCATTATAATTTTCTTCTTAGCCACATTAGCCCTATTCATGCCTAACCTATTAGGAGATGCTGAAAACTTTATCCCAGCAAATCCACTTGTTACCCCACCTCATATTAAACCCGAATGATACTTCTTATTCGCTTACGCAATCTTACGTTCAATTCCTAATAAACTAGGAGGAGTCCTAGCTCTCCTATTCTCTATTTTTATCCTCATATTAGTGCCTCTTCTACATACCTCTAAACAACGA
>LIGU039
CATATAGCCTTCTCCTCAGTAATTCATATTTGTCGTGACGTCAACTATGGATGACTTATTCGTAATATCCACGCTAACGGAGCCTCATTATTCTTCATCTGTGTCTTCCTCCATATTGCTCGAGGACTATACTACGGTTCCTACCTCTATAAAGAAACATGAAACATTGGCGTAATTCTCCTTTTCCTATTAATAGCAACAGCCTTTGTCGGCTATGTTTTACCATGAGGACAAATATCCTTCTGAGGGGCTACAGTTATCACAAATCTTCTATCCGCATTCCCCTATATTGGAGATATTCTAGTACAATGAATCTGAGGGGGTTTCTCAGTAGATAATGCTACCCTTACACGTTTCTTTGCCTTCCACTTCCTACTCCCATTTCTAATTCTAGCCTTAACAGTTATCCACCTATTATTCCTTCATGAAACAGGCTCTAATAACCCTCTAGGTATTAACTCCAATGCAGATAAAATTTCATTTCACCCATACTTCTCCTATAAAGACTTACTCGGTTTCTTCATTATAATTTTCTTCTTAGCCACATTAGCCCTATTCATGCCTAACCTATTAGGAGATGCTGAAAACTTTATCCCAGCAAATCCACTTGTTACCCCACCTCATATTAAACCCGAATGATACTTCTTATTCGCTTACGCAATCTTACGTTCAATTCCTAATAAACTAGGAGGAGTCCTAGCTCTCCTATTCTCTATTTTTATCCTCATATTAGTGCCTCTTCTACATACCTCTAAACAACGA
>LIGU041
CATATAGCCTTCTCCTCAGTAATTCATATTTGTCGTGACGTCAACTATGGATGACTTATTCGTAATATCCACGCTAACGGAGCCTCATTATTCTTCATCTGTGTCTTCCTCCATATTGCTCGAGGACTATACTACGGTTCCTACCTCTATAAAGAAACATGAAACATTGGCGTAATTCTCCTTTTCCTATTAATAGCAACAGCCTTTGTCGGCTATGTTTTACCATGAGGACAAATATCCTTCTGAGGGGCTACAGTTATCACAAATCTTCTATCCGCATTCCCCTATATTGGAGATATTCTAGTACAATGAATCTGAGGGGGTTTCTCAGTAGATAATGCTACCCTTACACGTTTCTTTGCCTTCCATTTCCTACTCCCATTTCTAATTCTAGCCTTAACAGTTATCCACCTATTATTCCTTCATGAAACAGGCTCTAATAACCCTCTAGGTATTAACTCCAATGCAGATAAAATTTCATTTCACCCATACTTCTCCTATAAAGACTTACTCGGTTTCTTCATTATAATTTTCTTCTTAGCCACATTAGCCCTATTCATGCCTAACCTATTAGGAGATGCTGAAAACTTTATCCCAGCAAACCCACTTGTTACCCCACCTCATATTAAACCCGAATGATACTTCTTATTCGCTTACGCAATCTTACGTTCAATTCCTAATAAACTAGGAGGAGTCCTAGCTCTCCTATTCTCTATTTTTATCCTCATATTAGTGCCTCTTCTACATACCTCTAAACAACGA
>LIGU042
CATATAGCCTTCTCCTCAGTAATTCATATTTGTCGTGACGTCAACTATGGATGACTTATTCGTAATATCCACGCTAACGGAGCCTCATTATTCTTCATCTGTGTCTTCCTCCATATTGCTCGAGGACTATACTACGGTTCCTACCTCTATAAAGAAACATGAAACATTGGCGTAATTCTCCTTTTCCTATTAATAGCAACAGCCTTTGTCGGCTATGTTTTACCATGAGGACAAATATCCTTCTGAGGGGCTACAGTTATCACAAATCTTCTATCCGCATTCCCCTATATTGGAGATATTCTAGTACAATGAATCTGAGGGGGTTTCTCAGTAGATAATGCTACCCTTACACGTTTCTTTGCCTTCCACTTCCTACTCCCATTTCTAATTCTAGCCTTAACAGTTATCCACCTATTATTCCTTCATGAAACAGGCTCTAATAACCCTCTAGGTATTAACTCCAATGCAGATAAAATTTCATTTCACCCATACTTCTCCTATAAAGACTTACTCGGTTTCTTCATTATAATTTTCTTCTTAGCCACATTAGCCCTATTCATGCCTAACCTATTAGGAGATGCTGAAAACTTTATCCCAGCAAACCCACTTGTTACCCCACCTCATATTAAACCCGAATGATACTTCTTATTCGCTTACGCAATCTTACGTTCAATTCCTAATAAACTAGGAGGAGTCCTAGCTCTCCTATTCTCTATTTTTATCCTCATATTAGTGCCTCTTCTACACACCTCTAAACAACGA
>LIGU043
CATATAGCCTTCTCCTCAGTAATTCATATTTGTCGTGACGTCAACTATGGATGACTTATTCGTAATATCCACGCTAACGGAGCCTCATTATTCTTCATCTGTGTCTTCCTCCATATTGCTCGAGGACTATACTACGGTTCCTACCTCTATAAAGAAACATGAAACATTGGCGTAATTCTCCTTTTCCTATTAATAGCAACAGCCTTTGTCGGCTATGTTTTACCATGAGGACAAATATCCTTCTGAGGGGCTACAGTTATCACAAATCTTCTATCCGCATTCCCCTATATTGGAGATATTCTAGTACAATGAATCTGAGGGGGTTTCTCAGTAGATAATGCTACCCTTACACGTTTCTTTGCCTTCCACTTCCTACTCCCATTTCTAATTCTAGCCTTAACAGTTATCCACCTATTATTCCTTCATGAAACAGGCTCTAATAACCCTCTAGGTATTAACTCCAATGCAGATAAAATTTCATTTCACCCATACTTCTCCTATAAAGACTTACTCGGTTTCTTCATTATAATTTTCTTCTTAGCCACATTAGCCCTATTCATGCCTAACCTATTAGGAGATGCTGAAAACTTTATCCCAGCAAATCCACTTGTTACCCCACCTCATATTAAACCCGAATGATACTTCTTATTCGCTTACGCAATCTTACGTTCAATTCCTAATAAACTAGGAGGAGTCCTAGCTCTCCTATTCTCTATTTTTATCCTCATATTAGTGCCTCTTCTACACACCTCTAAACAACGA
>LIGU044
CATATAGCCTTCTCCTCAGTAATTCATATTTGTCGTGACGTCAACTATGGATGACTTATTCGTAATATCCACGCTAACGGAGCTTCATTATTCTTCATCTGTGTCTTCCTCCATATTGCTCGAGGACTATACTACGGTTCCTACCTCTATAAAGAAACATGAAACATTGGCGTAATTCTCCTTTTCCTATTAATAGCAACAGCCTTTGTCGGCTATGTTTTACCATGAGGACAAATATCCTTCTGAGGGGCTACAGTTATCACAAATCTTCTATCCGCATTCCCCTATATTGGAGATATTCTAGTACAATGAATCTGAGGGGGTTTCTCAGTAGATAATGCTACCCTTACACGTTTCTTTGCCTTCCACTTCCTACTCCCATTTCTAATTCTAGCCTTAACAGTTATCCACCTATTATTCCTTCATGAAACAGGCTCTAATAACCCTCTAGGTATTAACTCCAATGCAGATAAAATTTCATTTCACCCATACTTCTCCTATAAAGACTTACTCGGTTTCTTCATTATAATTTTCTTCTTAGCCACATTAGCCCTATTCATGCCTAACCTATTAGGAGATGCTGAAAACTTTATCCCAGCAAACCCACTTGTTACCCCACCTCATATTAAACCCGAATGATACTTCTTATTCGCTTACGCAATCTTACGTTCAATTCCTAATAAACTAGGAGGAGTCCTAGCTCTCCTATTCTCTATTTTTATCCTCATATTAGTGCCTCTTCTACACACCTCTAAACAACGA
>LIGU045
CATATAGCCTTCTCCTCAGTAATTCATATTTGTCGTGACGTCAACTATGGATGACTTATTCGTAATATCCACGCTAACGGAGCCTCATTATTCTTCATCTGTGTCTTCCTCCATATTGCTCGAGGACTATACTACGGTTCCTACCTCTATAAAGAAACATGAAACATTGGCGTAATTCTCCTTTTCCTATTAATAGCAACAGCCTTTGTCGGCTATGTTTTACCATGAGGACAAATATCCTTCTGAGGGGCTACAGTTATCACAAATCTTCTATCCGCATTCCCCTATATTGGAGATATTCTAGTACAATGAATCTGAGGGGGTTTCTCAGTAGATAATGCTACCCTTACACGTTTCTTTGCCTTCCACTTCCTACTCCCATTTCTAATTCTAGCCTTAACAGTTATCCACCTATTATTCCTTCATGAAACAGGCTCTAATAACCCTCTAGGTATTAACTCCAATGCAGATAAAATTTCATTTCACCCATACTTCTCCTATAAAGACTTACTCGGTTTCTTCATTATAATTTTCTTCTTAGCCACATTAGCCCTATTCATGCCTAACCTATTAGGAGATGCTGAAAACTTTATCCCAGCAAACCCACTTGTTACCCCACCTCATATTAAACCCGAATGATACTTCTTATTCGCTTACGCAATCTTACGTTCAATTCCTAATAAACTAGGAGGAGTCCTAGCTCTCCTATTCTCTATTTTTATCCTCATATTAGTGCCTCTTCTACATACCTCTAAACAACGA
>LIGU046
CATATAGCCTTCTCCTCAGTAATTCATATTTGTCGTGACGTCAACTATGGATGACTTATTCGTAATATCCACGCTAACGGAGCCTCATTATTCTTCATCTGTGTCTTCCTCCATATTGCTCGAGGACTATACTACGGTTCCTACCTCTATAAAGAAACATGAAACATTGGCGTAATTCTCCTTTTCCTATTAATAGCAACAGCCTTTGTCGGCTATGTTTTACCATGAGGACAAATATCCTTCTGAGGGGCTACAGTTATCACAAATCTTCTATCCGCATTCCCCTATATTGGAGATATTCTAGTACAATGAATCTGAGGGGGTTTCTCAGTAGATAATGCTACCCTTACACGTTTCTTTGCCTTCCACTTCCTACTCCCATTTCTAATTCTAGCCTTAACAGTTATCCACCTATTATTCCTTCATGAAACAGGCTCTAATAACCCTCTAGGTATTAACTCCAATGCAGATAAAATTTCATTTCACCCATACTTCTCCTATAAAGACTTACTCGGTTTCTTCATTATAATTTTCTTCTTAGCCACATTAGCCCTATTCATGCCTAACCTATTAGGAGATGCTGAAAACTTTATCCCAGCAAATCCACTTGTTACCCCACCTCATATTAAACCCGAATGATACTTCTTATTCGCTTACGCAATCTTACGTTCAATTCCTAATAAACTAGGAGGAGTCCTAGCTCTCCTATTCTCTATTTTTATCCTCATATTAGTGCCTCTTCTACATACCTCTAAACAACGA
>LIGU047
CATATAGCCTTCTCCTCAGTAATTCATATTTGTCGTGACGTCAACTATGGATGACTTATTCGTAATATCCACGCTAACGGAGCCTCATTATTCTTCATCTGTGTCTTCCTCCATATTGCTCGAGGACTATACTACGGTTCCTACCTCTATAAAGAAACATGAAACATTGGCGTAATTCTCCTTTTCCTATTAATAGCAACAGCCTTTGTCGGCTATGTTTTACCATGAGGACAAATATCCTTCTGAGGGGCTACAGTTATCACAAATCTTCTATCCGCATTCCCCTATATTGGAGATATTCTAGTACAATGAATCTGAGGGGGTTTCTCAGTAGATAATGCTACCCTTACACGTTTCTTTGCCTTCCACTTCCTACTCCCATTTCTAATTCTAGCCTTAACAGTTATCCACCTATTATTCCTTCATGAAACAGGCTCTAATAACCCTCTAGGTATTAACTCCAATGCAGATAAAATTTCATTTCACCCATACTTCTCCTATAAAGACTTACTCGGTTTCTTCATTATAATTTTCTTCTTAGCCACATTAGCCCTATTCATGCCTAACCTATTAGGAGATGCTGAAAACTTTATCCCAGCAAATCCACTTGTTACCCCACCTCATATTAAACCCGAATGATACTTCTTATTCGCTTACGCAATCTTACGTTCAATTCCTAATAAACTAGGAGGAGTCCTAGCTCTCCTATTCTCTATTTTTATCCTCATATTAGTGCCTCTTCTACATACCTCTAAACAACGA
>LIGU048
CATATAGCCTTCTCCTCAGTAATTCATATTTGTCGTGACGTCAACTATGGATGACTTATTCGTAATATCCACGCTAACGGAGCCTCATTATTCTTCATCTGTGTCTTCCTCCATATTGCTCGAGGACTATACTACGGTTCCTACCTCTATAAAGAAACATGAAACATTGGCGTAATTCTCCTTTTCCTATTAATAGCAACAGCCTTTGTCGGCTATGTTTTACCATGAGGACAAATATCCTTCTGAGGGGCTACAGTTATCACAAATCTTCTATCCGCATTCCCCTATATTGGAGATATTCTAGTACAATGAATCTGAGGGGGTTTCTCAGTAGATAATGCTACCCTTACACGTTTCTTTGCCTTCCACTTCCTACTCCCATTTCTAATTCTAGCCTTAACAGTTATCCACCTATTATTCCTTCATGAAACAGGCTCTAATAACCCTCTAGGTATTAACTCCAATGCAGATAAAATTTCATTTCACCCATACTTCTCCTATAAAGACTTACTCGGTTTCTTCATTATAATTTTCTTCTTAGCCACATTAGCCCTATTCATGCCTAACCTATTAGGAGATGCTGAAAACTTTATCCCAGCAAACCCACTTGTTACCCCACCTCATATTAAACCCGAATGATACTTCTTATTCGCTTACGCAATCTTACGTTCAATTCCTAATAAACTAGGAGGAGTCCTAGCTCTCCTATTCTCTATTTTTATCCTCATATTAGTGCCTCTTCTACATACCTCTAAACAACGA
>LIGU049
CATATAGCCTTCTCCTCAGTAATTCATATTTGTCGTGACGTCAACTATGGATGACTTATTCGTAATATCCACGCTAACGGAGCCTCATTATTCTTCATCTGTGTCTTCCTCCATATTGCTCGAGGACTATACTACGGTTCCTACCTCTATAAAGAAACATGAAACATTGGCGTAATTCTCCTTTTCCTATTAATAGCAACAGCCTTTGTCGGCTATGTTTTACCATGAGGACAAATATCCTTCTGAGGGGCTACAGTTATCACAAATCTTCTATCCGCATTCCCCTATATTGGAGATATTCTAGTACAATGAATCTGAGGGGGTTTCTCAGTAGATAATGCTACCCTTACACGTTTCTTTGCCTTCCACTTCCTACTCCCATTTCTAATTCTAGCCTTAACAGTTATCCACCTATTATTCCTTCATGAAACAGGCTCTAATAACCCTCTAGGTATTAACTCCAATGCAGATAAAATTTCATTTCACCCATACTTCTCCTATAAAGACTTACTCGGTTTCTTCATTATAATTTTCTTCTTAGCCACATTAGCCCTATTCATGCCTAACCTATTAGGAGATGCTGAAAACTTTATCCCAGCAAACCCACTTGTTACCCCACCTCATATTAAACCCGAATGATACTTCTTATTCGCTTACGCAATCTTACGTTCAATTCCTAATAAACTAGGAGGAGTCCTAGCTCTCCTATTCTCTATTTTTATCCTCATATTAGTGCCTCTTCTACATACCTCTAAACAACGA
>LIGU050
CATATAGCCTTCTCCTCAGTAATTCATATTTGTCGTGACGTCAACTATGGATGACTTATTCGTAATATCCACGCTAACGGAGCCTCATTATTCTTCATCTGTGTCTTCCTCCATATTGCTCGAGGACTATACTACGGTTCCTACCTCTATAAAGAAACATGAAACATTGGCGTAATTCTCCTTTTCCTATTAATAGCAACAGCCTTTGTCGGCTATGTTTTACCATGAGGACAAATATCCTTCTGAGGGGCTACAGTTATCACAAATCTTCTATCCGCATTCCCCTATATTGGAGATATTCTAGTACAATGAATCTGAGGGGGTTTCTCAGTAGATAATGCTACCCTTACACGTTTCTTTGCCTTCCACTTCCTACTCCCATTTCTAATTCTAGCCTTAACAGTTATCCACCTATTATTCCTTCATGAAACAGGCTCTAATAACCCTCTAGGTATTAACTCCAATGCAGATAAAATTTCATTTCACCCATACTTCTCCTATAAAGACTTACTCGGTTTCTTCATTATAATTTTCTTCTTAGCCACATTAGCCCTATTCATGCCTAACCTATTAGGAGATGCTGAAAACTTTATCCCAGCAAATCCACTTGTTACCCCACCTCATATTAAACCCGAATGATACTTCTTATTCGCTTACGCAATCTTACGTTCAATTCCTAATAAACTAGGAGGAGTCCTAGCTCTCCTATTCTCTATTTTTATCCTCATATTAGTGCCTCTTCTACACACCTCTAAACAACGA
>LIGU051
CATATAGCCTTCTCCTCAGTAATTCATATTTGTCGTGACGTCAACTATGGATGACTTATTCGTAATATCCACGCTAACGGAGCCTCATTATTCTTCATCTGTGTCTTCCTCCATATTGCTCGAGGACTATACTACGGTTCCTACCTCTATAAAGAAACATGAAACATTGGCGTAATTCTCCTTTTCCTATTAATAGCAACAGCCTTTGTCGGCTATGTTTTACCATGAGGACAAATATCCTTCTGAGGGGCTACAGTTATCACAAATCTTCTATCCGCATTCCCCTATATTGGAGATATTCTAGTACAATGAATCTGAGGGGGTTTCTCAGTAGATAATGCTACCCTTACACGTTTCTTTGCCTTCCACTTCCTACTCCCATTTCTAATTCTAGCCTTAACAGTTATCCACCTATTATTCCTTCATGAAACAGGCTCTAATAACCCTCTAGGTATTAACTCCAATGCAGATAAAATTTCATTTCACCCATACTTCTCCTATAAAGACTTACTCGGTTTCTTCATTATAATTTTCTTCTTAGCCACATTAGCCCTATTCATGCCTAACCTATTAGGAGATGCTGAAAACTTTATCCCAGCAAATCCACTTGTTACCCCACCTCATATTAAACCCGAATGATACTTCTTATTCGCTTACGCAATCTTACGTTCAATTCCTAATAAACTAGGAGGAGTCCTAGCTCTCCTATTCTCTATTTTTATCCTCATATTAGTGCCTCTTCTACATACCTCTAAACAACGA
>LIGU052
CATATAGCCTTCTCCTCAGTAATTCATATTTGTCGTGACGTCAACTATGGATGACTTATTCGTAATATCCACGCTAACGGAGCCTCATTATTCTTCATCTGTGTCTTCCTCCATATTGCTCGAGGACTATACTACGGTTCCTACCTCTATAAAGAAACATGAAACATTGGCGTAATTCTCCTTTTCCTATTAATAGCAACAGCCTTTGTCGGCTATGTTTTACCATGAGGACAAATATCCTTCTGAGGGGCTACAGTTATCACAAATCTTCTATCCGCATTCCCCTATATTGGAGATATTCTAGTACAATGAATCTGAGGGGGTTTCTCAGTAGATAATGCTACCCTTACACGTTTCTTTGCCTTCCACTTCCTACTCCCATTTCTAATTCTAGCCTTAACAGTTATCCACCTATTATTCCTTCATGAAACAGGCTCTAATAACCCTCTAGGTATTAACTCCAATGCAGATAAAATTTCATTTCACCCATACTTCTCCTATAAAGACTTACTCGGTTTCTTCATTATAATTTTCTTCTTAGCCACATTAGCCCTATTCATGCCTAACCTATTAGGAGATGCTGAAAACTTTATCCCAGCAAACCCACTTGTTACCCCACCTCATATTAAACCCGAATGATACTTCTTATTCGCTTACGCAATCTTACGTTCAATTCCTAATAAACTAGGAGGAGTCCTAGCTCTCCTATTCTCTATTTTTATCCTCATATTAGTGCCTCTTCTACATACCTCTAAACAACGA
>LIGU053
CATATAGCCTTCTCCTCAGTAATTCATATTTGTCGTGACGTCAACTATGGATGACTTATTCGTAATATCCACGCTAACGGAGCCTCATTATTCTTCATCTGTGTCTTCCTCCATATTGCTCGAGGACTATACTACGGTTCCTACCTCTATAAAGAAACATGAAACATTGGCGTAATTCTCCTTTTCCTATTAATAGCAACAGCCTTTGTCGGCTATGTTTTACCATGAGGACAAATATCCTTCTGAGGGGCTACAGTTATCACAAATCTTCTATCCGCATTCCCCTATATTGGAGATATTCTAGTACAATGAATCTGAGGGGGTTTCTCAGTAGATAATGCTACCCTTACACGTTTCTTTGCCTTCCACTTCCTACTCCCATTTCTAATTCTAGCCTTAACAGTTATCCACCTATTATTCCTTCATGAAACAGGCTCTAATAACCCTCTAGGTATTAACTCCAATGCAGATAAAATTTCATTTCACCCATACTTCTCCTATAAAGACTTACTCGGTTTCTTCATTATAATTTTCTTCTTAGCCACATTAGCCCTATTCATGCCTAACCTATTAGGAGATGCTGAAAACTTTATCCCAGCAAACCCACTTGTTACCCCACCTCATATTAAACCCGAATGATACTTCTTATTCGCTTACGCAATCTTACGTTCAATTCCTAATAAACTAGGAGGAGTCCTAGCTCTCCTATTCTCTATTTTTATCCTCATATTAGTGCCTCTTCTACATACCTCTAAACAACGA
>LIGU054
CATATAGCCTTCTCCTCAGTAATTCATATTTGTCGTGACGTCAACTATGGATGACTTATTCGTAATATCCACGCTAACGGAGCCTCATTATTCTTCATCTGTGTCTTCCTCCATATTGCTCGAGGACTATACTACGGTTCCTACCTCTATAAAGAAACATGAAACATTGGCGTAATTCTCCTTTTCCTATTAATAGCAACAGCCTTTGTCGGCTATGTTTTACCATGAGGACAAATATCCTTCTGAGGGGCTACAGTTATCACAAATCTTCTATCCGCATTCCCCTATATTGGAGATATTCTAGTACAATGAATCTGAGGGGGTTTCTCAGTAGATAATGCTACCCTTACACGTTTCTTTGCCTTCCACTTCCTACTCCCATTTCTAATTCTAGCCTTAACAGTTATCCACCTATTATTCCTTCATGAAACAGGCTCTAATAACCCTCTAGGTATTAACTCCAATGCAGATAAAATTTCATTTCACCCATACTTCTCCTATAAAGACTTACTCGGTTTCTTCATTATAATTTTCTTCTTAGCCACATTAGCCCTATTCATGCCTAACCTATTAGGAGATGCTGAAAACTTTATCCCAGCAAACCCACTTGTTACCCCACCTCATATTAAACCCGAATGATACTTCTTATTCGCTTACGCAATCTTACGTTCAATTCCTAATAAACTAGGAGGAGTCCTAGCTCTCCTATTCTCTATTTTTATCCTCATATTAGTGCCTCTTCTACATACCTCTAAACAACGA
>LIGU055
CATATAGCCTTCTCCTCAGTAATTCATATTTGTCGTGACGTCAACTATGGATGACTTATTCGTAATATCCACGCTAACGGAGCTTCATTATTCTTCATCTGTGTCTTCCTCCATATTGCTCGAGGACTATACTACGGTTCCTACCTCTATAAAGAAACATGAAACATTGGCGTAATTCTCCTTTTCCTATTAATAGCAACAGCCTTTGTCGGCTATGTTTTACCATGAGGACAAATATCCTTCTGAGGGGCTACAGTTATCACAAATCTTCTATCCGCATTCCCCTATATTGGAGATATTCTAGTACAATGAATCTGAGGGGGTTTCTCAGTAGATAATGCTACCCTTACACGTTTCTTTGCCTTCCACTTCCTACTCCCATTTCTAATTCTAGCCTTAACAGTTATCCACCTATTATTCCTTCATGAAACAGGCTCTAATAACCCTCTAGGTATTAACTCCAATGCAGATAAAATTTCATTTCACCCATACTTCTCCTATAAAGACTTACTCGGTTTCTTCATTATAATTTTCTTCTTAGCCACATTAGCCCTATTCATGCCTAACCTATTAGGAGATGCTGAAAACTTTATCCCAGCAAACCCACTTGTTACCCCACCTCATATTAAACCCGAATGATACTTCTTATTCGCTTACGCAATCTTACGTTCAATTCCTAATAAACTAGGAGGAGTCCTAGCTCTCCTATTCTCTATTTTTATCCTCATATTAGTGCCTCTTCTACATACCTCTAAACAACGA
>LIGU056
CATATAGCCTTCTCCTCAGTAATTCATATTTGTCGTGACGTCAACTATGGATGACTTATTCGTAATATCCACGCTAACGGAGCTTCATTATTCTTCATCTGTGTCTTCCTCCATATTGCTCGAGGACTATACTACGGTTCCTACCTCTATAAAGAAACATGAAACATTGGCGTAATTCTCCTTTTCCTATTAATAGCAACAGCCTTTGTCGGCTATGTTTTACCATGAGGACAAATATCCTTCTGAGGGGCTACAGTTATCACAAATCTTCTATCCGCATTCCCCTATATTGGAGATATTCTAGTACAATGAATCTGAGGGGGTTTCTCAGTAGATAATGCTACCCTTACACGTTTCTTTGCCTTCCACTTCCTACTCCCATTTCTAATTCTAGCCTTAACAGTTATCCACCTATTATTCCTTCATGAAACAGGCTCTAATAACCCTCTAGGTATTAACTCCAATGCAGATAAAATTTCATTTCACCCATACTTCTCCTATAAAGACTTACTCGGTTTCTTCATTATAATTTTCTTCTTAGCCACATTAGCCCTATTCATGCCTAACCTATTAGGAGATGCTGAAAACTTTATCCCAGCAAACCCACTTGTTACCCCACCTCATATTAAACCCGAATGATACTTCTTATTCGCTTACGCAATCTTACGTTCAATTCCTAATAAACTAGGAGGAGTCCTAGCTCTCCTATTCTCTATTTTTATCCTCATATTAGTGCCTCTTCTACATACCTCTAAACAACGA
>LIGU057
CATATAGCCTTCTCCTCAGTAATTCATATTTGTCGTGACGTCAACTATGGATGACTTATTCGTAATATCCACGCTAACGGAGCCTCATTATTCTTCATCTGTGTCTTCCTCCATATTGCTCGAGGACTATACTACGGTTCCTACCTCTATAAAGAAACATGAAACATTGGCGTAATTCTCCTTTTCCTATTAATAGCAACAGCCTTTGTCGGCTATGTTTTACCATGAGGACAAATATCCTTCTGAGGGGCTACAGTTATCACAAATCTTCTATCCGCATTCCCCTATATTGGAGATATTCTAGTACAATGAATCTGAGGGGGTTTCTCAGTAGATAATGCTACCCTTACACGTTTCTTTGCCTTCCACTTCCTACTCCCATTTCTAATTCTAGCCTTAACAGTTATCCACCTATTATTCCTTCATGAAACAGGCTCTAATAACCCTCTAGGTATTAACTCCAATGCAGATAAAATTTCATTTCACCCATACTTCTCCTATAAAGACTTACTCGGTTTCTTCATTATAATTTTCTTCTTAGCCACATTAGCCCTATTCATGCCTAACCTATTAGGAGATGCTGAAAACTTTATCCCAGCAAATCCACTTGTTACCCCACCTCATATTAAACCCGAATGATACTTCTTATTCGCTTACGCAATCTTACGTTCAATTCCTAATAAACTAGGAGGAGTCCTAGCTCTCCTATTCTCTATTTTTATCCTCATATTAGTGCCTCTTCTACATACCTCTAAACAACGA
>LIGU058
CATATAGCCTTCTCCTCAGTAATTCATATTTGTCGTGACGTCAACTATGGATGACTTATTCGTAATATCCACGCTAACGGAGCCTCATTATTCTTCATCTGTGTCTTCCTCCATATTGCTCGAGGACTATACTACGGTTCCTACCTCTATAAAGAAACATGAAACATTGGCGTAATTCTCCTTTTCCTATTAATAGCAACAGCCTTTGTCGGCTATGTTTTACCATGAGGACAAATATCCTTCTGAGGGGCTACAGTTATCACAAATCTTCTATCCGCATTCCCCTATATTGGAGATATTCTAGTACAATGAATCTGAGGGGGTTTCTCAGTAGATAATGCTACCCTTACACGTTTCTTTGCCTTCCACTTCCTACTCCCATTTCTAATTCTAGCCTTAACAGTTATCCACCTATTATTCCTTCATGAAACAGGCTCTAATAACCCTCTAGGTATTAACTCCAATGCAGATAAAATTTCATTTCACCCATACTTCTCCTATAAAGACTTACTCGGTTTCTTCATTATAATTTTCTTCTTAGCCACATTAGCCCTATTCATGCCTAACCTATTAGGAGATGCTGAAAACTTTATCCCAGCAAACCCACTTGTTACCCCACCTCATATTAAACCCGAATGATACTTCTTATTCGCTTACGCAATCTTACGTTCAATTCCTAATAAACTAGGAGGAGTCCTAGCTCTCCTATTCTCTATTTTTATCCTCATATTAGTGCCTCTTCTACATACCTCTAAACAACGA
>LIGU059
CATATAGCCTTCTCCTCAGTAATTCATATTTGTCGTGACGTCAACTATGGATGACTTATTCGTAATATCCACGCTAACGGAGCCTCATTATTCTTCATCTGTGTCTTCCTCCATATTGCTCGAGGACTATACTACGGTTCCTACCTCTATAAAGAAACATGAAACATTGGCGTAATTCTCCTTTTCCTATTAATAGCAACAGCCTTTGTCGGCTATGTTTTACCATGAGGACAAATATCCTTCTGAGGGGCTACAGTTATCACAAATCTTCTATCCGCATTCCCCTATATTGGAGATATTCTAGTACAATGAATCTGAGGGGGTTTCTCAGTAGATAATGCTACCCTTACACGTTTCTTTGCCTTCCACTTCCTACTCCCATTTCTAATTCTAGCCTTAACAGTTATCCACCTATTATTCCTTCATGAAACAGGCTCTAATAACCCTCTAGGTATTAACTCCAATGCAGATAAAATTTCATTTCACCCATACTTCTCCTATAAAGACTTACTCGGTTTCTTCATTATAATTTTCTTCTTAGCCACATTAGCCCTATTCATGCCTAACCTATTAGGAGATGCTGAAAACTTTATCCCAGCAAACCCACTTGTTACCCCACCTCATATTAAACCCGAATGATACTTCTTATTCGCTTACGCAATCTTACGTTCAATTCCTAATAAACTAGGAGGAGTCCTAGCTCTCCTATTCTCTATTTTTATCCTCATATTAGTGCCTCTTCTACATACCTCTAAACAACGA
>THYR001
CATATAGCCTTCTCCTCAGTAATTCATATTTGTCGTGACGTCAACTATGGATGACTTATTCGTAATATCCACGCTAACGGAGCCTCATTATTCTTCATCTGTGTCTTCCTCCATATTGCTCGAGGACTATACTACGGTTCCTACCTCTATAAAGAAACATGAAACATTGGCGTAATTCTCCTTTTCCTATTAATAGCAACAGCCTTTGTCGGCTATGTTTTACCATGAGGACAAATATCCTTCTGAGGGGCTACAGTTATCACAAATCTTCTATCCGCATTCCCCTATATTGGAGATATTCTAGTACAATGAATCTGAGGGGGTTTCTCAGTAGATAATGCTACCCTTACACGTTTCTTTGCCTTCCACTTCCTACTCCCATTTCTAATTCTAGCCTTAACAGTTATCCACCTATTATTCCTTCATGAAACAGGCTCTAATAACCCTCTAGGTATTAACTCCAATGCAGATAAAATTTCATTTCACCCATACTTCTCCTATAAAGACTTACTCGGTTTCTTCATTATAATTTTCTTCTTAGCCACATTAGCCCTATTCATGCCTAACCTATTAGGAGATGCTGAAAACTTTATCCCAGCAAACCCACTTGTTACCCCACCTCATATTAAACCCGAATGATACTTCTTATTCGCTTACGCAATCTTACGTTCAATTCCTAATAAACTAGGAGGAGTCCTAGCTCTCCTATTCTCTATTTTTATCCTCATATTAGTGCCTCTTCTACATACCTCTAAACAACGA
>THYR002
CATATAGCCTTCTCCTCAGTAATTCATATTTGTCGTGACGTCAACTATGGATGACTTATTCGTAATATCCACGCTAACGGAGCCTCATTATTCTTCATCTGTGTCTTCCTCCATATTGCTCGAGGACTATACTACGGTTCCTACCTCTATAAAGAAACATGAAACATTGGCGTAATTCTCCTTTTCCTATTAATAGCAACAGCCTTTGTCGGCTATGTTTTACCATGAGGACAAATATCCTTCTGAGGGGCTACAGTTATCACAAATCTTCTATCCGCATTCCCCTATATTGGAGATATTCTAGTACAATGAATCTGAGGGGGTTTCTCAGTAGATAATGCTACCCTTACACGTTTCTTTGCCTTCCACTTCCTACTCCCATTTCTAATTCTAGCCTTAACAGTTATCCACCTATTATTCCTTCATGAAACAGGCTCTAATAACCCTCTAGGTATTAACTCCAATGCAGATAAAATTTCATTTCACCCATACTTCTCCTATAAAGACTTACTCGGTTTCTTCATTATAATTTTCTTCTTAGCCACATTAGCCCTATTCATGCCTAACCTATTAGGAGATGCTGAAAACTTTATCCCAGCAAATCCACTTGTTACCCCACCTCATATTAAACCCGAATGATACTTCTTATTCGCTTACGCAATCTTACGTTCAATTCCTAATAAACTAGGAGGAGTCCTAGCTCTCCTATTCTCTATTTTTATCCTCATATTAGTGCCTCTTCTACATACCTCTAAACAACGA
>THYR003
CATATAGCCTTCTCCTCAGTAATTCATATTTGTCGTGACGTCAACTATGGATGACTTATTCGTAATATCCACGCTAACGGAGCCTCATTATTCTTCATCTGTGTCTTCCTCCATATTGCTCGAGGACTATACTACGGTTCCTACCTCTATAAAGAAACATGAAACATTGGCGTAATTCTCCTTTTCCTATTAATAGCAACAGCCTTTGTCGGCTATGTTTTACCATGAGGACAAATATCCTTCTGAGGGGCTACAGTTATCACAAATCTTCTATCCGCATTCCCCTATATTGGAGATATTCTAGTACAATGAATCTGAGGGGGTTTCTCAGTAGATAATGCTACCCTTACACGTTTCTTTGCCTTCCACTTCCTACTCCCATTTCTAATTCTAGCCTTAACAGTTATCCACCTATTATTCCTTCATGAAACAGGCTCTAATAACCCTCTAGGTATTAACTCCAATGCAGATAAAATTTCATTTCACCCATACTTCTCCTATAAAGACTTACTCGGTTTCTTCATTATAATTTTCTTCTTAGCCACATTAGCCCTATTCATGCCTAACCTATTAGGAGATGCTGAAAACTTTATCCCAGCAAACCCACTTGTTACCCCACCTCATATTAAACCCGAATGATACTTCTTATTCGCTTACGCAATCTTACGTTCAATTCCTAATAAACTAGGAGGAGTCCTAGCTCTCCTATTCTCTATTTTTATCCTCATATTAGTGCCTCTTCTACATACCTCTAAACAACGA
>THYR004
CATATAGCCTTCTCCTCAGTAATTCATATTTGTCGTGACGTCAACTATGGATGACTTATTCGTAATATCCACGCTAACGGAGCCTCATTATTCTTCATCTGTGTCTTCCTCCATATTGCTCGAGGACTATACTACGGTTCCTACCTCTATAAAGAAACATGAAACATTGGCGTAATTCTCCTTTTCCTATTAATAGCAACAGCCTTTGTCGGCTATGTTTTACCATGAGGACAAATATCCTTCTGAGGGGCTACAGTTATCACAAATCTTCTATCCGCATTCCCCTATATTGGAGATATTCTAGTACAATGAATCTGAGGGGGTTTCTCAGTAGATAATGCTACCCTTACACGTTTCTTTGCCTTCCACTTCCTACTCCCATTTCTAATTCTAGCCTTAACAGTTATCCACCTATTATTCCTTCATGAAACAGGCTCTAATAACCCTCTAGGTATTAACTCCAATGCAGATAAAATTTCATTTCACCCATACTTCTCCTATAAAGACTTACTCGGTTTCTTCATTATAATTTTCTTCTTAGCCACATTAGCCCTATTCATGCCTAACCTATTAGGAGATGCTGAAAACTTTATCCCAGCAAACCCACTTGTTACCCCACCTCATATTAAACCCGAATGATACTTCTTATTCGCTTACGCAATCTTACGTTCAATTCCTAATAAACTAGGAGGAGTCCTAGCTCTCCTATTCTCTATTTTTATCCTCATATTAGTGCCTCTTCTACACACCTCTAAACAACGA
>THYR005
CATATAGCCTTCTCCTCAGTAATTCATATTTGTCGTGACGTCAACTATGGATGACTTATTCGTAATATCCACGCTAACGGAGCCTCATTATTCTTCATCTGTGTCTTCCTCCATATTGCTCGAGGACTATACTACGGTTCCTACCTCTATAAAGAAACATGAAACATTGGCGTAATTCTCCTTTTCCTATTAATAGCAACAGCCTTTGTCGGCTATGTTTTACCATGAGGACAAATATCCTTCTGAGGGGCTACAGTTATCACAAATCTTCTATCCGCATTCCCCTATATTGGAGATATTCTAGTACAATGAATCTGAGGGGGTTTCTCAGTAGATAATGCTACCCTTACACGTTTCTTTGCCTTCCACTTCCTACTCCCATTTCTAATTCTAGCCTTAACAGTTATCCACCTATTATTCCTTCATGAAACAGGCTCTAATAACCCTCTAGGTATTAACTCCAATGCAGATAAAATTTCATTTCACCCATACTTCTCCTATAAAGACTTACTCGGTTTCTTCATTATAATTTTCTTCTTAGCCACATTAGCCCTATTCATGCCTAACCTATTAGGAGATGCTGAAAACTTTATCCCAGCAAACCCACTTGTTACCCCACCTCATATTAAACCCGAATGATACTTCTTATTCGCTTACGCAATCTTACGTTCAATTCCTAATAAACTAGGAGGAGTCCTAGCTCTCCTATTCTCTATTTTTATCCTCATATTAGTGCCTCTTCTACATACCTCTAAACAACGA
>THYR006
CATATAGCCTTCTCCTCAGTAATTCATATTTGTCGTGACGTCAACTATGGATGACTTATTCGTAATATCCACGCTAACGGAGCCTCATTATTCTTCATCTGTGTCTTCCTCCATATTGCTCGAGGACTATACTACGGTTCCTACCTCTATAAAGAAACATGAAACATTGGCGTAATTCTCCTTTTCCTATTAATAGCAACAGCCTTTGTCGGCTATGTTTTACCATGAGGACAAATATCCTTCTGAGGGGCTACAGTTATCACAAATCTTCTATCCGCATTTCCCTATATTGGAGATATTCTAGTACAATGAATCTGAGGGGGTTTCTCAGTAGATAATGCTACCCTTACACGTTTCTTTGCCTTCCACTTCCTACTCCCATTTCTAATTCTAGCCTTAACAGTTATCCACCTATTATTCCTTCATGAAACAGGCTCTAATAACCCTCTAGGTATTAACTCCAATGCAGATAAAATTTCATTTCACCCATACTTCTCCTATAAAGACTTACTCGGTTTCTTCATTATAATTTTCTTCTTAGCCACATTAGCCCTATTCATGCCTAACCTATTAGGAGATGCTGAAAACTTTATCCCAGCAAACCCACTTGTTACCCCACCTCATATTAAACCCGAATGATACTTCTTATTCGCTTACGCAATCTTACGTTCAATTCCTAATAAACTAGGAGGAGTCCTAGCTCTCCTATTCTCTATTTTTATCCTCATATTAGTGCCTCTTCTACATACCTCTAAACAACGA
>THYR007
CATATAGCCTTCTCCTCAGTAATTCATATTTGTCGTGACGTCAACTATGGATGACTTATTCGTAATATCCACGCTAACGGAGCCTCATTATTCTTCATCTGTGTCTTCCTCCATATTGCTCGAGGACTATACTACGGTTCCTACCTCTATAAAGAAACATGAAACATTGGCGTAATTCTCCTTTTCCTATTAATAGCAACAGCCTTTGTCGGCTATGTTTTACCATGAGGACAAATATCCTTCTGAGGGGCTACAGTTATCACAAATCTTCTATCCGCATTCCCCTATATTGGAGATATTCTAGTACAATGAATCTGAGGGGGTTTCTCAGTAGATAATGCTACCCTTACACGTTTCTTTGCCTTCCACTTCCTACTCCCATTTCTAATTCTAGCCTTAACAGTTATCCACCTATTATTCCTTCATGAAACAGGCTCTAATAACCCTCTAGGTATTAACTCCAATGCAGATAAAATTTCATTTCACCCATACTTCTCCTATAAAGACTTACTCGGTTTCTTCATTATAATTTTCTTCTTAGCCACATTAGCCCTATTCATGCCTAACCTATTAGGAGATGCTGAAAACTTTATCCCAGCAAATCCACTTGTTACCCCACCTCATATTAAACCCGAATGATACTTCTTATTCGCTTACGCAATCTTACGTTCAATTCCTAATAAACTAGGAGGAGTCCTAGCTCTCCTATTCTCTATTTTTATCCTCATATTAGTGCCTCTTCTACATACCTCTAAACAACGA
>THYR008
CATATAGCCTTCTCCTCAGTAATTCATATTTGTCGTGACGTCAACTATGGATGACTTATTCGTAATATCCACGCTAACGGAGCCTCATTATTCTTCATCTGTGTCTTCCTCCATATTGCTCGAGGACTATACTACGGTTCCTACCTCTATAAAGAAACATGAAACATTGGCGTAATTCTCCTTTTCCTATTAATAGCAACAGCCTTTGTCGGCTATGTTTTACCATGAGGACAAATATCCTTCTGAGGGGCTACAGTTATCACAAATCTTCTATCCGCATTCCCCTATATTGGAGATATTCTAGTACAATGAATCTGAGGGGGTTTCTCAGTAGATAATGCTACCCTTACACGTTTCTTTGCCTTCCACTTCCTACTCCCATTTCTAATTCTAGCCTTAACAGTTATCCACCTATTATTCCTTCATGAAACAGGCTCTAATAACCCTCTAGGTATTAACTCCAATGCAGATAAAATTTCATTTCACCCATACTTCTCCTATAAAGACTTACTCGGTTTCTTCATTATAATTTTCTTCTTAGCCACATTAGCCCTATTCATGCCTAACCTATTAGGAGATGCTGAAAACTTTATCCCAGCAAACCCACTTGTTACCCCACCTCATATTAAACCCGAATGATACTTCTTATTCGCTTACGCAATCTTACGTTCAATTCCTAATAAACTAGGAGGAGTCCTAGCTCTCCTATTCTCTATTTTTATCCTCATATTAGTGCCTCTTCTACATACCTCTAAACAACGA
>THYR009
CATATAGCCTTCTCCTCAGTAATTCATATTTGTCGTGACGTCAACTATGGATGACTTATTCGTAATATCCACGCTAACGGAGCCTCATTATTCTTCATCTGTGTCTTCCTCCATATTGCTCGAGGACTATACTACGGTTCCTACCTCTATAAAGAAACATGAAACATTGGCGTAATTCTCCTTTTCCTATTAATAGCAACAGCCTTTGTCGGCTATGTTTTACCATGAGGACAAATATCCTTCTGAGGGGCTACAGTTATCACAAATCTTCTATCCGCATTCCCCTATATTGGAGATATTCTAGTACAATGAATCTGAGGGGGTTTCTCAGTAGATAATGCTACCCTTACACGTTTCTTTGCCTTCCACTTCCTACTCCCATTTCTAATTCTAGCCTTAACAGTTATCCACCTATTATTCCTTCATGAAACAGGCTCTAATAACCCTCTAGGTATTAACTCCAATGCAGATAAAATTTCATTTCACCCATACTTCTCCTATAAAGACTTACTCGGTTTCTTCATTATAATTTTCTTCTTAGCCACATTAGCCCTATTCATGCCTAACCTATTAGGAGATGCTGAAAACTTTATCCCAGCAAATCCACTTGTTACCCCACCTCATATTAAACCCGAATGATACTTCTTATTCGCTTACGCAATCTTACGTTCAATTCCTAATAAACTAGGAGGAGTCCTAGCTCTCCTATTCTCTATTTTTATCCTCATATTAGTGCCTCTTCTACATACCTCTAAACAACGA
>THYR010
CATATAGCCTTCTCCTCAGTAATTCATATTTGTCGTGACGTCAACTATGGATGACTTATTCGTAATATCCACGCTAACGGAGCTTCATTATTCTTCATCTGTGTCTTCCTCCATATTGCTCGAGGACTATACTACGGTTCCTACCTCTATAAAGAAACATGAAACATTGGCGTAATTCTCCTTTTCCTATTAATAGCAACAGCCTTTGTCGGCTATGTTTTACCATGAGGACAAATATCCTTCTGAGGGGCTACAGTTATCACAAATCTTCTATCCGCATTCCCCTATATTGGAGATATTCTAGTACAATGAATCTGAGGGGGTTTCTCAGTAGATAATGCTACCCTTACACGTTTCTTTGCCTTCCACTTCCTACTCCCATTTCTAATTCTAGCCTTAACAGTTATCCACCTATTATTCCTTCATGAAACAGGCTCTAATAACCCTCTAGGTATTAACTCCAATGCAGATAAAATTTCATTTCACCCATACTTCTCCTATAAAGACTTACTCGGTTTCTTCATTATAATTTTCTTCTTAGCCACATTAGCCCTATTCATGCCTAACCTATTAGGAGATGCTGAAAACTTTATCCCAGCAAACCCACTTGTTACCCCACCTCATATTAAACCCGAATGATACTTCTTATTCGCTTACGCAATCTTACGTTCAATTCCTAATAAACTAGGAGGAGTCCTAGCTCTCCTATTCTCTATTTTTATCCTCATATTAGTGCCTCTTCTACATACCTCTAAACAACGA
